# Supplementary material for: Genome analyses of the sunflower pathogen Plasmopara halstedii provide insights into effector evolution in downy mildews and Phytophthora
Source: BMC Genomics. 2015 Oct 5;16:741. doi: 10.1186/s12864-015-1904-7 (PMC4594904; doi:10.1186/s12864-015-1904-7)
Supplement: Additional file 3: — Simple sequence repeats within the genome of Plasmophara halstedii . (XLSX 26 kb) [file 12864_2015_1904_MOESM3_ESM.xlsx]

## Sheet: SSR markers 
	Supplementary File 2: Simple sequence repeats from Plasmophara halstedii. Designations and possition in given scaffold, locus designation with repeat motifs are provided, as well as forward (F) and reverse (R) primer sequences (5′-3′ direction), primer melting temperature (Tm) and expected size of PCR product.
	Locus name	Primer name	Scaffold	Position	Primer sequence (5′-3′)	Tm	Product size (bp)	Repeat
	mitochondrial
	PHmit-001	PHmit-001-F	427	88	ACATTGTCCTATTTTAACACCGC	57.6	213	(AT)^6
		PHmit-001-R		300	AGGTTCAAATCCTTTTCTTCCGA	58.2
	PHmit-002	PHmit-002-F	2292	2527	TGAGAGTTGTATGCATGAAAGTG	57.1	141	(AT)^7
		PHmit-002-R		2667	CCGTGAAAAGGCAATGTCCT	58.7
	PHmit-003	PHmit-003-F	2679	557	ACTGACCTTGACGTCCCAC	60.0	245	(AC)^7
		PHmit-003-R		801	GTGCGAGACCGATAGCAAAC	60.0
	nuclear
	PH-001	PH-001-F	42	59768	TCATCCAAAGCCACCTCCAT	59.0	186	(AGTG)^14
		PH-001-R		60066	TCACTCGCTCATTTCATCGA	57.0
	PH-002	PH-002-F	42	192478	TCCTCTCCTTCTGTGGCAAG	59.0	243	(CTT)^10
		PH-002-R		192720	TTGCTATGACCGACCCCATT	59.0
	PH-003	PH-003-F	42	727148	CGAAGTAAGCACATGTCGTTT	57.2	212	(AT)^14
		PH-003-R		727359	GTCAGTGACCTAAAGTACGCT	57.4
	PH-004	PH-004-F	42	868742	CCGCTATTTCCAAAGGCTGT	58.5	207	(AT)^13
		PH-004-R		868948	ACAGTTCATAGCCAGGCGT	59.0
	PH-005	PH-005-F	42	885693	CTCTGACCGAATTGCTTCCG	59.0	162	(AGAGA)^11
		PH-005-R		885854	AATGGCCTAAGGAGTCGAGG	58.8
	PH-006	PH-006-F	42	940450	TGATACCTCGGCTACTCTTCG	58.7	235	(CTAC)^14
		PH-006-R		940684	GACCAAGTTGCAACCGATGT	59.0
	PH-007	PH-007-F	54	447261	CGAAGAGATGGGTGGGTCAA	59.3	201	(GAGT)^12
		PH-007-R		447461	CGCCGGAACCTAGACAGTAT	58.9
	PH-008	PH-008-F	110	60795	CTTTCAAGCCGATCCCTGTG	58.9	159	(AGT)^4
		PH-008-R		60953	TATAGATCGACGCCAAGCCG	59.7
	PH-009	PH-009-F	110	194667	ACAGTAGAGCGACACCAGAC	59.1	201	(AG)^6
		PH-009-R		194867	CCGCTGAACAACAAAGTCGA	59.0
	PH-010	PH-010-F	110	785220	TAGTAAATGGAGCTGGCCCG	59.5	211	(GAGAA)^11
		PH-010-R		785430	GCGGTCTACTGGGGAAATGA	59.4
	PH-011	PH-011-F	110	1172991	CTTAAGAAAGCCACGTCGACT	58.3	367	(AT)^9
		PH-011-R		1173393	AGTACCTCTGGAAGCGTCAA	58.3
	PH-012	PH-012-F	110	1594741	GCACCGTTTCACATTATCAGG	57.5	220	(CAGTGT)^4
		PH-012-R		1594960	GTCATCCACCCATGTTGCC	59.3
	PH-013	PH-013-F	117	1173000	GCCACGTCGACTTATAATAGGTC	58.7	250	(AT)^7
		PH-013-R		1173249	AGCTGGAAGTACACCTGCC	60.1
	PH-014	PH-014-F	179	248400	ACCCCGTTTATACCGATGAGA	58.3	251	(TA)^8
		PH-014-R		248650	TGTGTGAATCTCAACCCGGT	59.2
	PH-015	PH-015-F	194	18271	CCTTGAACATTTGATACAGCTGT	57.3	246	(AGTT)^12
		PH-015-R		18516	CATGCCCATCTGATGTGACC	58.6
	PH-016	PH-016-F	194	256622	CGACGATCTTCAAGGTGCTG	59.0	158	(AT)^9
		PH-016-R		256779	CTTCAGCGCCTCAGAGTTTC	58.9
	PH-017	PH-017-F	194	1064841	TTCGTGAAGGAGGAAAAGCC	58.1	228	(TTCTT)^12
		PH-017-R		1065068	CGACTACTTTACGCACGGTG	59.0
	PH-018	PH-018-F	262	227884	CCGCATAGTTGACAGCTAGC	58.8	235	(TTAGC)^11
		PH-018-R		228118	CGAGTGTTCTTGCCGCTAAA	58.8
	PH-019	PH-019-F	262	755504	CCTGTCGACCGAGTGATCTT	59.1	225	(TCTCT)^11
		PH-019-R		755728	CACTTGGCAGCACTTGTAGT	58.4
	PH-020	PH-020-F	262	1167795	TCAAGGCTAATCGACTCTTTGC	58.7	198	(TTTA)^6
		PH-020-R		1167991	ACGAAATGTGCATGGTGTGA	58.4
	PH-021	PH-021-F	287	815497	TGTGACACCTAGTTCCTTGATCT	58.8	234	(TCTTC)^11
		PH-021-R		815730	TGTCTTATGCTTAGCTTCCTCG	57.9
	PH-022	PH-022-F	289	297682	CTCCAAATGCACTTACGCCT	58.5	249	(CTCTT)^11
		PH-022-R		297930	TCGAGTTGACTGCAGAAGGT	58.9
	PH-023	PH-023-F	291	359816	TCCCGCAAAACACAATCTCT	57.7	202	(TTCTC)^9
		PH-023-R		360017	GAGCCCACTGACAATGCAAA	59.0
	PH-024	PH-024-F	292	1064841	TTCGTGAAGGAGGAAAAGCC	58.1	228	(CTTCT)^11
		PH-024-R		1065068	CGACTACTTTACGCACGGTG	59.0
	PH-025	PH-025-F	322	367015	TTACCCATAGTCGCGGAGAG	58.6	227	(CTTCT)^11
		PH-025-R		367241	CCACTTACAGGTATGGCGGA	59.1
	PH-026	PH-026-F	322	367886	TAGTCTGGTACCGATCGTGC	58.9	250	(TCTTC)^13
		PH-026-R		368135	GACTCATTTGGCGGTGGTAC	58.9
	PH-027	PH-027-F	322	525988	TCCATGTGCATCCGTCTTCT	59.1	236	(AT)^13
		PH-027-R		526223	CACATTAGCCGGCTTCTCAC	59.0
	PH-028	PH-028-F	323	267808	TGAAGATACGAAGAGATGAGTGG	57.4	250	(TGAG)^14
		PH-028-R		268057	TGCCTTGGACATCTCTTCACT	59.0
	PH-029	PH-029-F	323	838956	CAGACGGTTGGGTAGGGTTC	60.0	224	(GAGAA)^12
		PH-029-R		839179	AGAACGGCATTGTCTCTTCTT	57.6
	PH-030	PH-030-F	323	1133038	GTGCTAGTCTGTTTGGGTGC	59.1	231	(TCAC)^14
		PH-030-R		1133268	CACCTTTCAACTGAGCCACA	58.3
	PH-031	PH-031-F	323	2188865	TTTAAGTCCTGCATGCCCTG	58.1	183	(GAGAA)^12
		PH-031-R		2189071	AGTGACCTAACTTACGCTTCCT	58.8
	PH-032	PH-032-F	350	486409	CGGAGAGCGTTGACTATTAAGC	59.2	250	(ATAC)^14
		PH-032-R		486658	GCTCGCAGGGGATAACTAGA	58.6
	PH-033	PH-033-F	350	507611	TGGTGGGGTGTGTAGTGTTT	59.0	199	(TA)^10
		PH-033-R		507809	TATACGTGCACTGCCCTTCG	60.1
	PH-034	PH-034-F	430	257285	GCAGAAACGTTGGGATCGAA	58.8	237	(TTCTG)^11
		PH-034-R		257521	CTTTTCCCGCGAGAGATGAC	58.7
	PH-035	PH-035-F	430	325869	TGTGTGGATAGAGTGCAGCA	59.0	184	(AT)^10
		PH-035-R		326052	GAACAACTTCACGAGGTTCTGA	58.5
	PH-036	PH-036-F	430	409728	ACCGCACACTTTCATAATCCA	57.9	220	(GAGAT)^11
		PH-036-R		409947	TGCAAAACGAACAACATTGGAG	58.5
	PH-037	PH-037-F	430	947811	GAATCCGTGGTTACAGACGC	59.0	241	(TA)^10
		PH-037-R		948051	CGAGTGCGCTGTACTTTGTT	59.1
	PH-038	PH-038-F	444	211024	AAAGTGTGTTGCTCCATCGG	58.7	239	(TCTCT)^13
		PH-038-R		211245	ACACTTGCAGGCGAATGTC	58.5
	PH-039	PH-039-F	474	208267	GGTAGCCAGTACTTATGCATGT	57.9	246	(AATA)^14
		PH-039-R		208512	CGTGGTACTCTCGGTTGTCT	59.1
	PH-040	PH-040-F	525	92579	GGGTGTCGAAAAGTGTGAGT	58.0	182	(AT)^7
		PH-040-R		92759	GGAACGCATGTGTAGCTAGC	59.0
	PH-041	PH-041-F	525	581152	CTCGAAACTTGTGGAGCTGC	59.4	173	(AT)^7
		PH-041-R		581324	CGACTGCCATCAACTCCAAC	59.2
	PH-042	PH-042-F	525	884951	ACCAGGAGCGTTACTTGAGA	58.3	206	(AT)^8
		PH-042-R		885156	GGGCTTCGAACAGGATAGGT	59.1
	PH-043	PH-043-F	525	1120306	GCGCTTAGAGGAGGCGTAAT	59.9	206	(GAAGA)^11
		PH-043-R		1120525	GTCCTCCAACGCTTGAAGTG	59.1
	PH-044	PH-044-F	525	1439258	CATCCGTCTTAAGGCTTCGC	59.0	195	(AT)^7
		PH-044-R		1439452	ATGACCTGAAGCATCCTCGG	59.5
	PH-045	PH-045-F	526	586170	TGCAGAAATCGGTGGACTACT	59.1	226	(TTCTC)^11
		PH-045-R		586395	TGGCCCAAGGTGTACAAATG	58.3
	PH-046	PH-046-F	555	515258	GCAGTCCGTCGAGTTTGAAA	58.7	233	(TTCTC)^11
		PH-046-R		515490	TATTCAGCCCCGTACCGTTT	59.1
	PH-047	PH-047-F	614	470273	TTCCGAGCTGTCAAAGTCCT	58.9	195	(TTCTC)^11
		PH-047-R		470467	CCTCCACTTCACAAGGAGCT	59.3
	PH-048	PH-048-F	614	477535	GCAGCTAATCTACACTGGCC	58.4	204	(CTCTA)^11
		PH-048-R		477738	GGAAACGGACATGGGGTTTG	59.4
	PH-049	PH-049-F	614	1536949	GACCATTGGCTGAGCTCAAG	58.9	214	(TTCTC)^11
		PH-049-R		1537162	CGAGCCATCCTTTTAACCGG	58.9
	PH-050	PH-050-F	614	3285397	GCCGACAGTGAAAGAGAGGA	59.4	249	(ACTC)^4
		PH-050-R		3285645	GGTTAAGGGCAGTGAGGGAT	59.0
	PH-051	PH-051-F	614	2829261	GCTGCAGGAGGTGATCACT	59.4	239	(GCTGTT)^4
		PH-051-R		2829499	AGCGCTCCATCATCATTTGC	59.3
	PH-052	PH-052-F	658	236133	AAGAGGAATCTGTGCTGGCA	59.3	226	(AAGAG)^11
		PH-052-R		236358	GAAGTGCCGGAGTAAACCAC	58.8
	PH-053	PH-053-F	650	773746	GCTGCGTCAATCTCATTCGT	59.0	213	(AT)^13
		PH-053-R		773958	TTTGTGTTTGCGCTTCCAGA	58.9
	PH-054	PH-054-F	658	1394977	CGCTTCTTCTCGTGGACAAG	55.0	220	(AGAAG)^12
		PH-054-R		1395196	GTATACTGCGGTGTGAGACG	55.0
	PH-055	PH-055-F	658	1804050	GCATCGAGGGATTGTGCAAT	58.9	239	(TTTA)^13
		PH-055-R		1804288	CCTCACCATCCGCAAAGAAG	58.9
	PH-056	PH-056-F	816	82957	GAGAATGCTGGTGTCTCAACA	58.2	222	(AGAGA)^11
		PH-056-R		83178	TGGACTCAAGCAAGCTGTAAG	58.2
	PH-057	PH-057-F	816	2360037	CTACGCGTTAGTGCCGATTC	59.1	224	(TCTTC)^12
		PH-057-R		2360260	GTGGAGCACTAACGCCTTTA	57.9
	PH-058	PH-058-F	1124	153	TGCACAAGGAAACAAGCCG	60.0	273	(AGT)^4
		PH-058-R		425	TGACGTGGCGTAACCTCC	60.0
	PH-059	PH-059-F	1145	20955	GCGTGTCGTGCTTTACCTC	59.9	185	(CTT)^4
		PH-059-R		21139	GCCGAATGTCAACGGCTTC	60.5
	PH-060	PH-060-F	1211	256149	CTTGCTTGGGACGTGCTTC	59.9	332	(AAG)^4
		PH-060-R		256343	CACCGTCACGTCCTCTAGAA	59.8
	PH-061	PH-061-F	1211	432370	ATTAAGCTGGACAATGCCCG	58.6	231	(AAAAG)^5
		PH-061-R		432586	AAAGTGTGAGATCGGTTGCG	58.8
	PH-062	PH-062-F	1211	477494	ACCTCAGCTTTACCTACGTTTC	58.0	178	(AC)^6
		PH-062-R		477671	TCGATGTACACACGTAGCGA	58.9
	PH-063	PH-063-F	1211	1502902	TGAGGAATCATCTGGTTGGCT	59.0	242	(AAAT)^4
		PH-063-R		1503143	CCCAAGGCTAATTACTCTTCCG	58.5
	PH-064	PH-064-F	1343	409138	GTCACTCTTGCATGCGTACC	59.2	191	(AGGCT)^4
		PH-064-R		409328	ACGGAACAGTACTACGCCAA	59.0
	PH-065	PH-065-F	1561	482273	TGGTCGTGGGGTCAACAATA	58.9	224	(CTTT)^4
		PH-065-R		482496	CGCCACTCATTCCGAAAGTT	58.8
	PH-066	PH-066-F	1583	83040	ACGTTGAGTCAAAACCTGGC	58.9	243	(CTTT)^6(GTTT)^6
		PH-066-R		83283	TCTGTAGAGCGCCCAATCAG	59.5
	PH-067	PH-067-F	1583	818701	GGTTAAGGGCAGTGAGGGAT	59.0	387	(GAGT)^9
		PH-067-R		818088	TGCCTTGGACATCTCTTCCA	58.6
	PH-068	PH-068-F	1583	878007	CGCCACTACATTAAGCCAGT	57.9	250	(TTCTC)^12
		PH-068-R		878256	CGCTTCGTCATCTGTAGTGC	59.0
	PH-069	PH-069-F	1594	250613	TGGCCTTTTGATTGCAGACC	59.0	244	(AT)^13
		PH-069-R		250856	ATCTTCCCATCCGGTCGTAC	58.9
	PH-070	PH-070-F	1651	906094	TCGATCTGTACAGCGAGTCT	57.9	151	(CTCTT)^7
		PH-070-R		906245	CATTGATGTGGCACGGAGAA	58.5
	PH-071	PH-071-F	1651	926659	TCCGTGGCAGATTTACACCA	59.3	172	(ACTGAC)^4
		PH-071-R		926830	AGTATCCGTGGGTGTAGCAG	58.8
	PH-072	PH-072-F	1651	929474	CGCCGTGCTATCGTGTTATT	58.7	211	(ACTGAC)^4
		PH-072-R		929684	AGTATCCGTGGGTGTAGCAG	58.8
	PH-073	PH-073-F	1651	1128039	CAAACGCCTGATTCGAGCTT	59.2	216	(TTCTC)^12
		PH-073-R		1128254	TCATACCATGCCCACACTGA	58.7
	PH-074	PH-074-F	1878	10167	TGAGACGATGGGTGCTTGG	60.4	392	(TTAT)^4
		PH-074-R		10558	TCGTGGGTTATAGCCTGCC	59.9
	PH-075	PH-075-F	1898	155490	CCATGATTGCACCCTGTCAC	59.1	170	(GCTT)^4
		PH-075-R		155660	CCACACCACACCTAACCAAC	58.6
	PH-076	PH-076-F	1898	250318	CCTCACCGGTTTTAGCTCCA	59.6	241	(GT)^6
		PH-076-R		250558	GCAAAGCCGCCTAATTCTAAGT	59.3
	PH-077	PH-077-F	2040	602	CCCAAGCTCCTCCATAGCC	60.3	192	(CTCCAA)^4
		PH-077-R		793	AGGCTGCTCAGACATTCGG	60.5
	PH-078	PH-078-F	2061	160918	GCACGTATTGACATTCCACCA	58.9	246	(TAAGC)^8
		PH-078-R		161163	TGGTCCGAATATTGCTTGCG	58.9
	PH-079	PH-079-F	2061	604884	CTCCAACGTTTGACTGATACA	57.4	198	(GAGAA)^11
		PH-079-R		605081	GTACAGGTAGTGCTCGGTCC	59.5
	PH-080	PH-080-F	2061	664788	TCCGAAAGTGGGGCCTTTC	59.9	259	(GAAGA)^11
		PH-080-R		665045	TCTTGGGAGCCGTGAAGAT	58.3
	PH-081	PH-081-F	2061	1079854	CGATACCCTGGTCATAGCGA	58.7	213	(AGCTCG)^4
		PH-081-R		1080066	CGCTTGTCTTCGTGGTTTGA	59.0
	PH-082	PH-082-F	2061	1706116	CCAACTTACTGACTGACCG	57.1	188	(TACT)^14
		PH-082-R		1706302	GTATGCATTCTCAGCGAGCG	59.4
	PH-083	PH-083-F	2061	1989318	CTGTCGTGTAGCTCGGTAGT	58.9	202	(AGT)^6
		PH-083-R		1989519	AGCTTTCCTGGAGTCTCACC	59.0
	PH-084	PH-084-F	2061	2218883	CGTAACAACCGGGCGAATAG	59.0	206	(GAAGA)^11
		PH-084-R		2219088	TTCCAGGTCCAAAGATCGCT	59.0
	PH-085	PH-085-F	2386	994392	GTCGTAGTATCCTCAACCCGA	58.7	259	(AGAGA)^12
		PH-085-R		994641	GAGTCAACTGGGATTCTTCGT	57.6
	PH-086	PH-086-F	2604	340539	TGCTAGTAGGACTCGTGTAGC	58.7	220	(AGAGA)^11
		PH-086-R		340758	CCTATCTGGTGTTGCGAAAAGA	58.6
	PH-087	PH-087-F	2680	509292	CCTTCGTTCTATTCTAAAAA	58.9	265	(CTATAT)^9
		PH-087-R		509556	TTCTCGCATCTCACCACCAA	59.3
	PH-088	PH-088-F	2680	569549	GGCCAACAGAGATTTGCCTT	58.7	202	(CACT)^6
		PH-088-R		569750	CAAGTTTCTTCGGTGCGTCA	59.0
	PH-089	PH-089-F	2761	9689	CTTGGTGAAATGGCTGGGC	60.1	233	(CT)^22
		PH-089-R		9921	TTTCCAATGGCGTCAAGCG	60.1
	PH-090	PH-090-F	2881	24581	GACGAATCGGAACGCCAAG	60.0	165	(AC)^6
		PH-090-R		24745	GTACGGACGCGTTGATTCG	60.0
	PH-091	PH-091-F	2881	703286	TATCATCGTTGCGCTTCTGC	59.0	163	(TCA)^7
		PH-091-R		703448	GGTGAAGATGAGGGTGACGA	59.1
	PH-092	PH-092-F	2881	233104	CCGGGCTACAGTTGCATTAG	58.7	157	(GGCTA)^5
		PH-092-R		233260	TTTGTGTTGCAGGGGTCAAG	58.8
	PH-093	PH-093-F	2881	793531	TGAAAATGATCAACAGCAGCCT	58.8	248	(CACGAA)^6
		PH-093-R		793778	CTTCGTTCTGCTCATGACCA	57.9
	PH-094	PH-094-F	2881	800162	CCCAAGGCTAATTACTCTTCTGC	59.1	220	(AT)^8
		PH-094-R		800381	TAACAGGGGTGTGTGTGTCA	58.7
	PH-095	PH-095-F	2881	888481	AGAGTTGATGTCCTTGGCGA	59.0	241	(AT)^8
		PH-095-R		888721	GTTTGGCGCAGAAAAGCTTC	58.8
	PH-096	PH-096-F	2904	678165	TTGCTCATCTGATCCAGCCA	59.0	217	(AGCTCTGT)^7
		PH-096-R		678381	ACGATCGGATTATCAGCCTCT	58.4
	PH-097	PH-097-F	2904	1131734	CGTTCCCCTTTTGTAACCCG	59.1	228	(CTCTT)^11
		PH-097-R		1131961	AAGTGGCTGGCAAGTTCAAG	58.9
	PH-098	PH-098-F	2956	116562	CGGATAACAAATAGATGCGGGG	59.2	239	(AT)^16
		PH-098-R		116800	GAACACAGGAGGCAATGGTG	59.1
	PH-099	PH-099-F	2956	400573	GTTGCGGAAGTTGTGGTCAT	59.0	238	(TTG)^11
		PH-099-R		400810	TCCAGCACCTATAGTTGGCA	58.4
	PH-100	PH-100-F	2956	1210169	TCGAATGAGTGAAGATACGAAGA	57.1	248	(GTGA)^11
		PH-100-R		1210416	TGCCTTGGACATCTCTTCACT	59.0
	PH-101	PH-101-F	2956	1697236	GATTTGAAGTACGCGGTGCT	58.9	219	(AGAAG)^10
		PH-101-R		1697454	AGTAGGAATTGGGGCGATGG	59.5
	PH-102	PH-102-F	3060	1347366	CCGTAATTGTGTAAGGCCCG	58.9	218	(GTATG)^11
		PH-102-R		1347583	GCGAGCTCATAGTCTGGTCT	58.9
	PH-103	PH-103-F	3060	2381325	CGAATAGAGGCTGGCTTTGT	57.9	241	(AAGAG)^11
		PH-103-R		2381565	TCGTTTCGTAGGGCATCGTA	58.9
	PH-104	PH-104-F	3060	2750958	TGTGTCAAATTGTGCCTGCA	58.8	227	(CTCTT)^12
		PH-104-R		2751184	CCAGCTTTCGTCATAGCCAC	59.0
	PH-105	PH-105-F	3073	342309	TAGCTTCTCGTCACGCTCG	59.5	233	(AT)^10
		PH-105-R		342541	GTCAACGAAAAGCTCTCCGG	59.2
	PH-106	PH-106-F	3109	636373	GCCGTGCCATTTCTGCATAT	59.3	234	(GA)^12
		PH-106-R		636606	CAAGTCACGACCAAGCAACA	59.0
	PH-107	PH-107-F	3111	249727	TAAGTGATGGCGTCTGGTGA	58.7	238	(AGTG)^12
		PH-107-R		249964	TGTGAGAGTTGCCTTGGACA	59.1
	PH-108	PH-108-F	3120	1740647	TGAGGATGTAGCTGCTCCA	57.6	220	(ACATGA)^11
		PH-108-R		1740866	CTTCACCCAGTCAGACAGCT	59.3
	PH-109	PH-109-F	3120	2038513	CGTCAAATGTAGAAGTACCGCA	58.7	249	(TTCTC)^12
		PH-109-R		2038761	GTTTCACCGAGCATAGCGAC	59.3
