# Supplementary material for: Genome analyses of the sunflower pathogen Plasmopara halstedii provide insights into effector evolution in downy mildews and Phytophthora
Source: BMC Genomics. 2015 Oct 5;16:741. doi: 10.1186/s12864-015-1904-7 (PMC4594904; doi:10.1186/s12864-015-1904-7)
Supplement: Additional file 6: — Five candidate orthologs among the nine genomes. (XLSX 40 kb) [file 12864_2015_1904_MOESM6_ESM.xlsx]

## Sheet: Sheet1
Ortholog count	Ph. sojae	Hy. arabidopsidis	Sa. parasitica	Py. ultimum	Ph. capsici	Ph. ramorum	Ph. infestans	Pl. halstedii	Al. laibachii	Annotation reference gene	Annotations
1	Pso|509708; Pso|534509; Pso|286434	Hya|HpaP809702	Spa|SPRG_09568T0; Spa|SPRG_01240T0; Spa|SPRG_09569T0; Spa|SPRG_07534T0; Spa|SPRG_07535T0; Spa|SPRG_18351T0; Spa|SPRG_18731T0	Pul|PYU1_T006325; Pul|PYU1_T006327; Pul|PYU1_T003928; Pul|PYU1_T006323	Pca|507901	Prm|Prm_72578; Prm|Prm_85261	Pin|PITG_00219T0	Pha|Phal13771	Alb|CCA22143	Pin|PITG_00219T0	Glucan 1,3-beta-glucosidase, putative
2	Pso|337062; Pso|253570; Pso|486393; Pso|516155; Pso|345845; Pso|337060; Pso|514939	Hya|HpaP813217; Hya|HpaP813220	Spa|SPRG_11785T0; Spa|SPRG_13301T0	Pul|PYU1_T011779	Pca|525630	Prm|Prm_76003	Pin|PITG_17842T0; Pin|PITG_18284T0; Pin|PITG_17848T0; Pin|PITG_17846T0	Pha|Phal00958	Alb|CCA14860	Pin|PITG_17842T0	Carbonic anhydrase, putative
3	Pso|486412; Pso|487824	Hya|HpaP813332	Spa|SPRG_07179T0; Spa|SPRG_08676T0; Spa|SPRG_07246T0; Spa|SPRG_20352T0; Spa|SPRG_06353T0	Pul|PYU1_T009068	Pca|505907; Pca|545015	Prm|Prm_85295; Prm|Prm_85170; Prm|Prm_85174	Pin|PITG_15377T0; Pin|PITG_15376T0; Pin|PITG_18747T0	Pha|Phal06526	Alb|CCA22278	Pin|PITG_15377T0	Putative uncharacterized protein
4	Pso|354036	Hya|HpaP803127	Spa|SPRG_03506T0	Pul|PYU1_T014970	Pca|570506; Pca|504276	Prm|Prm_82847; Prm|Prm_72889; Prm|Prm_73247; Prm|Prm_76010	Pin|PITG_05112T0; Pin|PITG_00646T0	Pha|Phal05409	Alb|CCA14591	Pin|PITG_05112T0	Protein kinase, putative
5	Pso|353613	Hya|HpaP814812	Spa|SPRG_10063T0; Spa|SPRG_17382T0	Pul|PYU1_T010753; Pul|PYU1_T010752	Pca|507974	Prm|Prm_76342	Pin|PITG_20141T0; Pin|PITG_10707T0	Pha|Phal07902	Alb|CCA20396	Pin|PITG_20141T0	PpiC-type peptidyl-prolyl cis-trans isomerase, putative
