# Supplementary material for: Genome analyses of the sunflower pathogen Plasmopara halstedii provide insights into effector evolution in downy mildews and Phytophthora
Source: BMC Genomics. 2015 Oct 5;16:741. doi: 10.1186/s12864-015-1904-7 (PMC4594904; doi:10.1186/s12864-015-1904-7)
Supplement: Additional file 7: — 77 candidate orthologs among the five genomes. (XLSX 36 kb) [file 12864_2015_1904_MOESM7_ESM.xlsx]

## Sheet: Sheet1
Ortholog count	Ph. capsici	Ph. sojae	Ph. infestans	Pl. halstedii	Hy. arabidopsidis	Annotation reference gene	Annotations
1	Pca_537838; Pca_96704; Pca_96987	Pso_334794; Pso_517348; Pso_336170; Pso_514953; Pso_336171; Pso_336175	Pin_PITG_12828T0; Pin_PITG_12829T0; Pin_PITG_09254T0	Pha_PHALS_06781	Hya_HpaP811894; Hya_HpaP811890; Hya_HpaP811893	PITG_12828T0	Pectage lyase, putativePolysaccharide lyase, putative
2	Pca_525630	Pso_514939; Pso_337060; Pso_345845; Pso_337062; Pso_516155; Pso_253570; Pso_486393	Pin_PITG_17846T0; Pin_PITG_17848T0; Pin_PITG_18284T0; Pin_PITG_17842T0	Pha_PHALS_00958	Hya_HpaP813217; Hya_HpaP813220	PITG_17846T0	Carbonic anhydrase, putative
3	Pca_116247	Pso_491221; Pso_318848; Pso_249387	Pin_PITG_22899T0	Pha_PHALS_02886; Pha_PHALS_04278; Pha_PHALS_05670; Pha_PHALS_04273; Pha_PHALS_09190; Pha_PHALS_03971	Hya_HpaP811855; Hya_HpaP801033	PITG_22899T0	Putative uncharacterized protein
4	Pca_115068; Pca_130466	Pso_293792; Pso_517749	Pin_PITG_03358T0; Pin_PITG_06134T0; Pin_PITG_03357T0; Pin_PITG_12339T0	Pha_PHALS_08160	Hya_HpaP806620; Hya_HpaP806619	PITG_03358T0	Putative uncharacterized protein
5	Pca_549194; Pca_507766	Pso_476203; Pso_354835; Pso_516970	Pin_PITG_18396T0; Pin_PITG_18117T0; Pin_PITG_18397T0; Pin_PITG_00056T0	Pha_PHALS_05962	Hya_HpaP807463	PITG_18396T0	Putative uncharacterized protein
6	Pca_555222; Pca_555221	Pso_250672; Pso_517467; Pso_250546	Pin_PITG_12401T0; Pin_PITG_12422T0; Pin_PITG_12361T0	Pha_PHALS_11466	Hya_HpaP802214	PITG_12401T0	Cutinase, putative
7	Pca_119558	Pso_478745; Pso_507124; Pso_505323	Pin_PITG_14720T0; Pin_PITG_20953T0; Pin_PITG_11528T0	Pha_PHALS_01609	Hya_HpaP805256; Hya_HpaP811009	PITG_14720T0	Aldose 1-epimerase, putative
8	Pca_101653; Pca_541003	Pso_511321; Pso_335843	Pin_PITG_23091T0	Pha_PHALS_03525; Pha_PHALS_02610	Hya_HpaP813548	PITG_23091T0	Putative uncharacterized protein
9	Pca_117147; Pca_117248	Pso_263923; Pso_553577	Pin_PITG_02525T0; Pin_PITG_02505T0	Pha_PHALS_05601	Hya_HpaP807579	PITG_02525T0	Elicitin-like mating protein M25
10	Pca_106898	Pso_260883	Pin_PITG_08944T0	Pha_PHALS_11182; Pha_PHALS_09651; Pha_PHALS_05783	Hya_HpaP814377; Hya_HpaP808599	PITG_08944T0	Endoglucanase, putative
11	Pca_15434	Pso_566078; Pso_513204	Pin_PITG_13494T0; Pin_PITG_22997T0	Pha_PHALS_14448; Pha_PHALS_05687	Hya_HpaP808614	PITG_13494T0	Elicitor-like transglutaminase, putative
12	Pca_7395; Pca_117317	Pso_502128; Pso_331176	Pin_PITG_01275T0; Pin_PITG_01423T0	Pha_PHALS_04602	Hya_HpaP813414	PITG_01275T0	Lipase, putative
13	Pca_15124; Pca_6388	Pso_337515	Pin_PITG_08892T0	Pha_PHALS_02296	Hya_HpaP801682; Hya_HpaP801683	PITG_08892T0	Putative uncharacterized protein
14	Pca_526038; Pca_532602	Pso_544256; Pso_256485	Pin_PITG_11388T0	Pha_PHALS_13340	Hya_HpaP806442	PITG_11388T0	Lipase, putative
15	Pca_505907	Pso_487824; Pso_486412	Pin_PITG_18747T0; Pin_PITG_15376T0	Pha_PHALS_06526	Hya_HpaP813332	PITG_18747T0	GlcNac transferase
16	Pca_559703	Pso_492562; Pso_313343	Pin_PITG_16907T0; Pin_PITG_22741T0	Pha_PHALS_05440	Hya_HpaP813000	PITG_16907T0	Elicitin-like protein
17	Pca_100188; Pca_540248	Pso_355223	Pin_PITG_18335T0	Pha_PHALS_03603	Hya_HpaP813395; Hya_HpaP813396	PITG_18335T0	Glycoside hydrolase, putative
18	Pca_503383; Pca_503414	Pso_557445	Pin_PITG_11755T0; Pin_PITG_02009T0	Pha_PHALS_02759	Hya_HpaP811467	PITG_11755T0	Putative uncharacterized protein
19	Pca_540061	Pso_343836; Pso_284264	Pin_PITG_03583T0	Pha_PHALS_14346	Hya_HpaP801956	PITG_03583T0	Putative secreted protein
20	Pca_564458	Pso_557956	Pin_PITG_08426T0	Pha_PHALS_13540	Hya_HpaP803986; Hya_HpaP813806	PITG_08426T0	Glycoprotein-N-acetylgalactosamine 3-beta-galactosyltransferase, putative
21	Pca_511144	Pso_344860	Pin_PITG_21378T0	Pha_PHALS_06166	Hya_HpaP809065;Hya_HpaP809066	PITG_21378T0	Protein disulfide-isomerase, putative
22	Pca_557200	Pso_565653	Pin_PITG_19557T0	Pha_PHALS_02675	Hya_HpaP810195; Hya_HpaP810196	PITG_19557T0	Putative dolichyl-diphosphooligosaccharide-protein glycosyltransferase 48kD subunit
23	Pca_124470	Pso_515798; Pso_336680	Pin_PITG_05967T0	Pha_PHALS_11181	Hya_HpaP800688	PITG_05967T0	Putative uncharacterized protein
24	Pca_9543	Pso_315502	Pin_PITG_07638T0;Pin_PITG_14669T0	Pha_PHALS_12811	Hya_HpaP811000	PITG_07638T0	Phospholipase A2, putative
25	Pca_107869; Pca_129784	Pso_249692	Pin_PITG_08522T0	Pha_PHALS_06084	Hya_HpaP808306	PITG_08522T0	NPP1-like protein
26	Pca_118441	Pso_402889; Pso_526895	Pin_PITG_04123T0	Pha_PHALS_09747	Hya_HpaP805299	PITG_04123T0	Glycoside hydrolase, putative
27	Pca_123493	Pso_249195; Pso_427501	Pin_PITG_11916T0	Pha_PHALS_10252	Hya_HpaP811917	PITG_11916T0	Putative uncharacterized protein
28	Pca_507974	Pso_353613	Pin_PITG_20141T0; Pin_PITG_10707T0	Pha_PHALS_07902	Hya_HpaP814812	PITG_20141T0	PpiC-type peptidyl-prolyl cis-trans isomerase, putative
29	Pca_545523	Pso_457095; Pso_473346	Pin_PITG_02683T0	Pha_PHALS_10738	Hya_HpaP807983	PITG_02683T0	Calcineurin-like phosphoesterase, putative
30	Pca_96219	Pso_553285; Pso_477416	Pin_PITG_02205T0	Pha_PHALS_01432	Hya_HpaP800920	PITG_02205T0	Putative uncharacterized protein
31	Pca_100257	Pso_552094	Pin_PITG_03522T0	Pha_PHALS_13745	Hya_HpaP802008	PITG_03522T0	GPI-anchor transamidase, putative
32	Pca_101423	Pso_361266	Pin_PITG_09585T0	Pha_PHALS_05912	Hya_HpaP813904	PITG_09585T0	Secreted RxLR effector peptide protein, putative
33	Pca_10437	Pso_472057	Pin_PITG_01058T0	Pha_PHALS_01509	Hya_HpaP806249	PITG_01058T0	Putative uncharacterized protein
34	Pca_10458	Pso_437726	Pin_PITG_01024T0	Pha_PHALS_07021	Hya_HpaP806215	PITG_01024T0	Putative uncharacterized protein
35	Pca_114620	Pso_488119	Pin_PITG_10036T0	Pha_PHALS_05771	Hya_HpaP809718	PITG_10036T0	SCP-like extracellular protein
36	Pca_116840	Pso_552651	Pin_PITG_10772T0	Pha_PHALS_01407	Hya_HpaP807959	PITG_10772T0	Putative GPI-anchored elicitin INL11b-like protein
37	Pca_117269	Pso_471749	Pin_PITG_02427T0	Pha_PHALS_09733	Hya_HpaP800769	PITG_02427T0	Putative uncharacterized protein
38	Pca_12785	Pso_476328	Pin_PITG_02320T0	Pha_PHALS_01912	Hya_HpaP800839	PITG_02320T0	Putative uncharacterized protein
39	Pca_16660	Pso_520093	Pin_PITG_13051T0	Pha_PHALS_09449	Hya_HpaP808170	PITG_13051T0	Putative uncharacterized protein
40	Pca_20949	Pso_295759	Pin_PITG_18991T0	Pha_PHALS_01554	Hya_HpaP803725	PITG_18991T0	Putative uncharacterized protein
41	Pca_503063	Pso_353435	Pin_PITG_03020T0	Pha_PHALS_11326	Hya_HpaP800128	PITG_03020T0	Cysteine protease family C01A, putative
42	Pca_503575	Pso_552293	Pin_PITG_03694T0	Pha_PHALS_14458	Hya_HpaP811307	PITG_03694T0	Disulfide-isomerase, putative
43	Pca_504130	Pso_503134	Pin_PITG_15746T0	Pha_PHALS_08509	Hya_HpaP806774	PITG_15746T0	SCP-like extracellular protein, putative
44	Pca_504195	Pso_354683	Pin_PITG_11450T0	Pha_PHALS_03937	Hya_HpaP808451	PITG_11450T0	Putative uncharacterized protein
45	Pca_504748	Pso_284951	Pin_PITG_00058T0	Pha_PHALS_00779	Hya_HpaP801477	PITG_00058T0	Cystatin-like cysteine protease inhibitor EPIC4
46	Pca_505784	Pso_314178	Pin_PITG_21524T0	Pha_PHALS_10651	Hya_HpaP801829	PITG_21524T0	Cytochrome P450, putative
47	Pca_505813	Pso_558225	Pin_PITG_15866T0	Pha_PHALS_03154	Hya_HpaP811987	PITG_15866T0	Putative uncharacterized protein
48	Pca_505909	Pso_284704	Pin_PITG_18923T0	Pha_PHALS_12453	Hya_HpaP812623	PITG_18923T0	Putative uncharacterized protein
49	Pca_506871	Pso_475346	Pin_PITG_07200T0	Pha_PHALS_10728	Hya_HpaP814867	PITG_07200T0	Putative uncharacterized protein
50	Pca_507114	Pso_352636	Pin_PITG_06657T0	Pha_PHALS_05086	Hya_HpaP809133	PITG_06657T0	Thioredoxin-like protein
51	Pca_507901	Pso_286434	Pin_PITG_00219T0	Pha_PHALS_13771	Hya_HpaP809702	PITG_00219T0	Glucan 1,3-beta-glucosidase, putative
52	Pca_508923	Pso_533029	Pin_PITG_04668T0	Pha_PHALS_03692	Hya_HpaP803370	PITG_04668T0	Polysaccharide lyase, putative
53	Pca_510636	Pso_477026	Pin_PITG_17947T0	Pha_PHALS_07649	Hya_HpaP811655	PITG_17947T0	Chitinase, putative
54	Pca_511348	Pso_555498	Pin_PITG_07096T0	Pha_PHALS_00402	Hya_HpaP804983	PITG_07096T0	Protease inhibitor Epi11
55	Pca_511694	Pso_506174	Pin_PITG_00170T0	Pha_PHALS_07543	Hya_HpaP814636	PITG_00170T0	Vacuolar-sorting receptor, putative
56	Pca_525911	Pso_347179	Pin_PITG_14835T0	Pha_PHALS_04778	Hya_HpaP810544	PITG_14835T0	Putative uncharacterized protein
57	Pca_526662	Pso_399646	Pin_PITG_07529T0	Pha_PHALS_12275	Hya_HpaP805230	PITG_07529T0	Putative uncharacterized protein
58	Pca_526856	Pso_287343	Pin_PITG_17005T0	Pha_PHALS_02906	Hya_HpaP814756	PITG_17005T0	Putative uncharacterized protein
59	Pca_527634	Pso_547564	Pin_PITG_20412T0	Pha_PHALS_01688	Hya_HpaP810154	PITG_20412T0	Putative GPI-anchored serine rich elicitin SOL13E-like protein
60	Pca_528612	Pso_310502	Pin_PITG_02577T0	Pha_PHALS_13987	Hya_HpaP804592	PITG_02577T0	Putative uncharacterized protein
61	Pca_536027	Pso_557750	Pin_PITG_09851T0	Pha_PHALS_06247	Hya_HpaP802176	PITG_09851T0	Metalloprotease family M12A, putative
62	Pca_536039	Pso_329838	Pin_PITG_09824T0	Pha_PHALS_03961	Hya_HpaP802164	PITG_09824T0	Metalloprotease family M12A, putative
63	Pca_5361	Pso_562397	Pin_PITG_10204T0	Pha_PHALS_10570	Hya_HpaP806603	PITG_10204T0	Exoglucanase 1, putative
64	Pca_547665	Pso_299325	Pin_PITG_10020T0	Pha_PHALS_11299	Hya_HpaP809741	PITG_10020T0	Glucosidase 2 subunit beta-like protein
65	Pca_549134	Pso_537560	Pin_PITG_10703T0	Pha_PHALS_07899	Hya_HpaP807441	PITG_10703T0	Putative uncharacterized protein
66	Pca_550743	Pso_495993	Pin_PITG_08570T0	Pha_PHALS_12182	Hya_HpaP806883	PITG_08570T0	Serine protease family S28, putative
67	Pca_551586	Pso_297590	Pin_PITG_12319T0	Pha_PHALS_12157	Hya_HpaP805873	PITG_12319T0	Putative uncharacterized protein
68	Pca_558196	Pso_520326	Pin_PITG_13007T0	Pha_PHALS_07128	Hya_HpaP808196	PITG_13007T0	Putative uncharacterized protein
69	Pca_559956	Pso_467395	Pin_PITG_03640T0	Pha_PHALS_00035	Hya_HpaP801904	PITG_03640T0	Cellulose binding elicitor lectin (CBEL), putative
70	Pca_568018	Pso_477864	Pin_PITG_03388T0	Pha_PHALS_03305	Hya_HpaP806666	PITG_03388T0	Lectin, putative
71	Pca_571169	Pso_556671	Pin_PITG_10994T0	Pha_PHALS_13700	Hya_HpaP811752	PITG_10994T0	Mitochondrial inner membrane protease subunit, putative
72	Pca_57493	Pso_479939	Pin_PITG_07249T0	Pha_PHALS_14259	Hya_HpaP814128	PITG_07249T0	Putative uncharacterized protein
73	Pca_6903	Pso_495250	Pin_PITG_08307T0	Pha_PHALS_12807	Hya_HpaP803920	PITG_08307T0	Putative uncharacterized protein
74	Pca_7063	Pso_324781	Pin_PITG_05672T0	Pha_PHALS_07563	Hya_HpaP811384	PITG_05672T0	Putative uncharacterized protein
75	Pca_8261	Pso_248515	Pin_PITG_03476T0	Pha_PHALS_08011	Hya_HpaP802041	PITG_03476T0	Putative uncharacterized protein
76	Pca_8383	Pso_554409	Pin_PITG_03303T0	Pha_PHALS_00175	Hya_HpaP812436	PITG_03303T0	Putative uncharacterized protein
77	Pca_96761	Pso_353748	Pin_PITG_02305T0	Pha_PHALS_04613	Hya_HpaP800815	PITG_02305T0	Putative uncharacterized protein
