# Supplementary material for: Genome analyses of the sunflower pathogen Plasmopara halstedii provide insights into effector evolution in downy mildews and Phytophthora
Source: BMC Genomics. 2015 Oct 5;16:741. doi: 10.1186/s12864-015-1904-7 (PMC4594904; doi:10.1186/s12864-015-1904-7)
Supplement: Additional file 8: — 65 candidate orthologs among the six genomes. (XLSX 42 kb) [file 12864_2015_1904_MOESM8_ESM.xlsx]

## Sheet: Sheet1
Ortholog count	Ph. capsici	Ph. sojae	Ph. infestans	Ph. ramorum	Pl. halstedii	Hy. arabidopsidis	Annotation reference gene	Annotations	RxLR-like protein category *	RxLR-like motif	EER like motif
1	Pca|116247	Pso|249387; Pso|318848; Pso|491221	Pin|PITG_22899T0	Prm|Prm_73802; Prm|Prm_84580; Prm|Prm_84591; Prm|Prm_84593; Prm|Prm_85148; Prm|Prm_85642;	Pha|PHALS_02886; Pha|PHALS_03971; Pha|PHALS_04273; Pha|PHALS_04278; Pha|PHALS_05670; Pha|PHALS_09190;	Hya|HpaP801033; Hya|HpaP811855	Phal02886	Mannose-binding lectin	NA	NA	NA
2	Pca|525630	Pso|253570; Pso|337060; Pso|337062; Pso|345845; Pso|486393; Pso|514939; Pso|516155;	Pin|PITG_17842T0; Pin|PITG_17846T0; Pin|PITG_17848T0; Pin|PITG_18284T0;	Prm|Prm_76003	Pha|PHALS_00958	Hya|HpaP813217; Hya|HpaP813220	Phal00958	carbonic	NA	NA	NA
3	Pca|115068; Pca|130466	Pso|517749; Pso|293792	Pin|PITG_03358T0; Pin|PITG_03357T0; Pin|PITG_06134T0; Pin|PITG_12339T0	Prm|Prm_84830; Prm|Prm_76160	Pha|PHALS_08160	Hya|HpaP806620; Hya|HpaP806619	Phal08160	hypothetical protein F443_20192	C1	RVLA	GER
4	Pca|119558	Pso|505323; Pso|507124; Pso|478745	Pin|PITG_11528T0; Pin|PITG_20953T0; Pin|PITG_14720T0	Prm|Prm_77989; Prm|Prm_86038	Pha|PHALS_01609	Hya|HpaP805256; Hya|HpaP811009	Phal01609	aldose 1-	NA	NA	NA
5	Pca|117317; Pca|7395	Pso|331176; Pso|502128	Pin|PITG_01275T0; Pin|PITG_01423T0	Prm|Prm_76393; Prm|Prm_76521; Prm|Prm_76387	Pha|PHALS_04602	Hya|HpaP813414	Phal04602	lipase, putative	C1	RLPR	TDK
6	Pca|541003; Pca|101653	Pso|511321; Pso|335843	Pin|PITG_23091T0	Prm|Prm_81212; Prm|Prm_81213; Prm|Prm_81177	Pha|PHALS_03525; Pha|PHALS_02610	Hya|HpaP813548	Phal02610	GPI inositol-deacylase PGAP1-like	B2	PSLR	NA
7	Pca|505907; Pca|545015	Pso|486412; Pso|487824	Pin|PITG_15376T0; Pin|PITG_15377T0; Pin|PITG_18747T0	Prm|Prm_85174; Prm|Prm_85295	Pha|PHALS_06526	Hya|HpaP813332	Phal06526	Glycosyltransferase, GlcNAc	C1	SRLR	PER
8	Pca|100188; Pca|540248	Pso|355223	Pin|PITG_18335T0	Prm|Prm_75965; Prm|Prm_86772; Prm|Prm_75967	Pha|PHALS_03603	Hya|HpaP813395; Hya|HpaP813396	Phal03603	hypothetical protein F444_00158	NA	NA	NA
9	Pca|117147; Pca|117248	Pso|263923; Pso|553577	Pin|PITG_02525T0; Pin|PITG_02505T0	Prm|Prm_71532	Pha|PHALS_05601	Hya|HpaP807579	Phal05601	Elicitin	C1	RALV	EDN
10	Pca|526038; Pca|532602	Pso|544256; Pso|256485	Pin|PITG_11388T0	Prm|Prm_47206; Prm|Prm_78373	Pha|PHALS_13340	Hya|HpaP806442	Phal13340	hypothetical protein	NA	NA	NA
11	Pca|106898	Pso|260883	Pin|PITG_08944T0	Prm|Prm_53719	Pha|PHALS_11182; Pha|PHALS_05783; Pha|PHALS_09651	Hya|HpaP814377; Hya|HpaP808599	Phal09651	Glycoside hydrolase, family 12	NA	NA	NA
12	Pca|107869; Pca|129784	Pso|249692	Pin|PITG_08522T0	Prm|Prm_43728; Prm|Prm_48107; Prm|Prm_71404	Pha|PHALS_06084	Hya|HpaP808306	Phal06084	Necrosis inducing protein	C2	RGFR	NA
13	Pca|15434	Pso|513204	Pin|PITG_22997T0	Prm|Prm_75665; Prm|Prm_86236; Prm|Prm_53715	Pha|PHALS_05687; Pha|PHALS_14448	Hya|HpaP808614	Phal05687	hypothetical protein	C1	FVLR	LER
14	Pca|503383; Pca|503414	Pso|557445	Pin|PITG_11755T0; Pin|PITG_02009T0	Prm|Prm_73280; Prm|Prm_77260	Pha|PHALS_02759	Hya|HpaP811467	Phal02759	hypothetical protein PHYSODRAFT_539865	NA	NA	NA
15	Pca|6388; Pca|15124	Pso|337515	Pin|PITG_08892T0	Prm|Prm_80631	Pha|PHALS_02296	Hya|HpaP801683; Hya|HpaP801682	Phal02296	hypothetical protein	NA	NA	NA
16	Pca|97317	Pso|260926; Pso|260948	Pin|PITG_12832T0	Prm|Prm_39832; Prm|Prm_78496	Pha|PHALS_11466	Hya|HpaP802214	Phal11466	cutin hydrolase	NA	NA	NA
17	Pca|559703	Pso|492562; Pso|313343	Pin|PITG_16907T0; Pin|PITG_22741T0	Prm|Prm_73248	Pha|PHALS_05440	Hya|HpaP813000	Phal05440	elicitin-like protein	NA	NA	NA
18	Pca|118441	Pso|402889; Pso|526895	Pin|PITG_04123T0	Prm|Prm_74255; Prm|Prm_74256	Pha|PHALS_09747	Hya|HpaP805299	Phal09747	glycoside hydrolase family 17-like protein	NA	NA	NA
19	Pca|19009; Pca|551586	Pso|555718; Pso|297590	Pin|PITG_12319T0	Prm|Prm_84956	Pha|PHALS_12157	Hya|HpaP805873	Phal12157	Endonuclease/exonuclease/phosphatase	NA	NA	NA
20	Pca|511348; Pca|556046	Pso|555498	Pin|PITG_07096T0	Prm|Prm_79145; Prm|Prm_79144	Pha|PHALS_00402	Hya|HpaP804983	Phal00402	Kazal-like serine protease inhibitor effector	NA	NA	NA
21	Pca|96219	Pso|553285; Pso|477416	Pin|PITG_02205T0	Prm|Prm_80419; Prm|Prm_80418	Pha|PHALS_01432	Hya|HpaP800920	Phal01432	aspartate aminotransferase	NA	NA	NA
22	Pca|540061	Pso|343836; Pso|284264	Pin|PITG_03583T0	Prm|Prm_81407	Pha|PHALS_14346	Hya|HpaP801956	Phal14346	hypothetical protein	NA	NA	NA
23	Pca|124470	Pso|336680; Pso|515798	Pin|PITG_05967T0	Prm|Prm_81804	Pha|PHALS_11181	Hya|HpaP800688	Phal11181	hypothetical protein	C1	RVLY	DIK
24	Pca|564458	Pso|557956	Pin|PITG_08426T0	Prm|Prm_74029	Pha|PHALS_13540	Hya|HpaP803986; Hya|HpaP813806	Phal13540	glycoprotein-n-acetylgalactosamine 3-beta-	C1	RVLC	CDK
25	Pca|557200	Pso|565653	Pin|PITG_19557T0	Prm|Prm_76450	Pha|PHALS_02675	Hya|HpaP810196; Hya|HpaP810195	Phal02675	dolichyl-diphosphooligosaccharide-protein glycosyltransferase 48kd subunit	B1	NA	EDR
26	Pca|10458	Pso|437726	Pin|PITG_01024T0	Prm|Prm_82495; Prm|Prm_77821	Pha|PHALS_07021	Hya|HpaP806215	Phal07021	hypothetical protein L916_05558	NA	NA	NA
27	Pca|123493	Pso|249195	Pin|PITG_11916T0	Prm|Prm_78188; Prm|Prm_78191	Pha|PHALS_10252	Hya|HpaP811917	Phal10252	hypothetical protein	NA	NA	NA
28	Pca|9543	Pso|315502	Pin|PITG_14669T0; Pin|PITG_07638T0	Prm|Prm_77955	Pha|PHALS_12811	Hya|HpaP811000	Phal12811	phospholipase a2	C1	RPTR	EEC
29	Pca|114620	Pso|488119	Pin|PITG_10036T0; Pin|PITG_10037T0	Prm|Prm_80241	Pha|PHALS_05771	Hya|HpaP809718	Phal05771	CAP domain	NA	NA	NA
30	Pca|507974	Pso|353613	Pin|PITG_20141T0; Pin|PITG_10707T0	Prm|Prm_76342	Pha|PHALS_07902	Hya|HpaP814812	Phal07902	type peptidyl-prolyl cis-trans	NA	NA	NA
31	Pca|545523	Pso|457095; Pso|473346	Pin|PITG_02683T0	Prm|Prm_79217	Pha|PHALS_10738	Hya|HpaP807983	Phal10738	hypothetical protein L915_18772	NA	NA	NA
32	Pca|101423	Pso|361266	Pin|PITG_09585T0	Prm|Prm_75817	Pha|PHALS_05912	Hya|HpaP813904	Phal05912	Kinesin light chain	AAA	RGLR	EER
33	Pca|10437	Pso|472057	Pin|PITG_01058T0	Prm|Prm_82461	Pha|PHALS_01509	Hya|HpaP806249	Phal01509	protein os-9	NA	NA	NA
34	Pca|116840	Pso|552651	Pin|PITG_10772T0	Prm|Prm_76297	Pha|PHALS_01407	Hya|HpaP807959	Phal01407	gpi-anchored elicitin inl11b-like protein	NA	NA	NA
35	Pca|117269	Pso|471749	Pin|PITG_02427T0	Prm|Prm_77651	Pha|PHALS_09733	Hya|HpaP800769	Phal09733	WD40 repeat protein	NA	NA	NA
36	Pca|12785	Pso|476328	Pin|PITG_02320T0	Prm|Prm_84654	Pha|PHALS_01912	Hya|HpaP800839	Phal01912	pgl; 6-phosphogluconolactonase	NA	NA	NA
37	Pca|16660	Pso|520093	Pin|PITG_13051T0	Prm|Prm_76664	Pha|PHALS_09449	Hya|HpaP808170	Phal09449	EGF-like, conserved site	NA	NA	NA
38	Pca|20949	Pso|295759	Pin|PITG_18991T0	Prm|Prm_84086	Pha|PHALS_01554	Hya|HpaP803725	Phal01554	Selenoprotein	NA	NA	NA
39	Pca|503575	Pso|552293	Pin|PITG_03694T0	Prm|Prm_72297	Pha|PHALS_14458	Hya|HpaP811307	Phal14458	protein disulfide-isomerase domain	B1	NA	DEK
40	Pca|504130	Pso|503134	Pin|PITG_15746T0	Prm|Prm_73685	Pha|PHALS_08509	Hya|HpaP806774	Phal08509	Defense-related protein containing SCP domain	C1	AALR	DDA
41	Pca|504195	Pso|354683	Pin|PITG_11450T0	Prm|Prm_47175	Pha|PHALS_03937	Hya|HpaP808451	Phal03937	hypothetical protein	C1	AHLR	HDK
42	Pca|504748	Pso|284951	Pin|PITG_00058T0	Prm|Prm_73503	Pha|PHALS_00779	Hya|HpaP801477	Phal00779	extracellular cystatin-like protease inhibitor	NA	NA	NA
43	Pca|505784	Pso|314178	Pin|PITG_21524T0	Prm|Prm_74170	Pha|PHALS_10651	Hya|HpaP801829	Phal10651	cytochrome P450, putative	NA	NA	NA
44	Pca|505909	Pso|284704	Pin|PITG_18923T0	Prm|Prm_84301	Pha|PHALS_12453	Hya|HpaP812623	Phal12453	hypothetical protein	NA	NA	NA
45	Pca|506871	Pso|475346	Pin|PITG_07200T0	Prm|Prm_77069	Pha|PHALS_10728	Hya|HpaP814867	Phal10728	Uncharacterized conserved protein	B2	KRLR	NA
46	Pca|507114	Pso|352636	Pin|PITG_06657T0	Prm|Prm_79569	Pha|PHALS_05086	Hya|HpaP809133	Phal05086	protein disulfide-isomerase domain	NA	NA	NA
47	Pca|507901	Pso|286434	Pin|PITG_00219T0	Prm|Prm_72578	Pha|PHALS_13771	Hya|HpaP809702	Phal13771	glucan -beta-	C1	YDLR	DLK
48	Pca|508923	Pso|533029	Pin|PITG_04668T0	Prm|Prm_84933	Pha|PHALS_03692	Hya|HpaP803370	Phal03692	pectate lyase	A	RKLI	EER
49	Pca|525911	Pso|347179	Pin|PITG_14835T0	Prm|Prm_81170	Pha|PHALS_04778	Hya|HpaP810544	Phal04778	nicastrin protein	C1	RSLS	DEA
50	Pca|526662	Pso|399646	Pin|PITG_07529T0	Prm|Prm_79438	Pha|PHALS_12275	Hya|HpaP805230	Phal12275	hypothetical protein	A	SHLR	EER
51	Pca|526856	Pso|287343	Pin|PITG_17005T0	Prm|Prm_83126	Pha|PHALS_02906	Hya|HpaP814756	Phal02906	hypothetical protein	NA	NA	NA
52	Pca|527634	Pso|547564	Pin|PITG_20412T0	Prm|Prm_76640	Pha|PHALS_01688	Hya|HpaP810154	Phal01688	Elicitin	NA	NA	NA
53	Pca|528612	Pso|310502	Pin|PITG_02577T0	Prm|Prm_77530	Pha|PHALS_13987	Hya|HpaP804592	Phal13987	hypothetical protein	NA	NA	NA
54	Pca|536027	Pso|557750	Pin|PITG_09851T0	Prm|Prm_76987	Pha|PHALS_06247	Hya|HpaP802176	Phal06247	metalloprotease family	NA	NA	NA
55	Pca|536039	Pso|329838	Pin|PITG_09824T0	Prm|Prm_77012	Pha|PHALS_03961	Hya|HpaP802164	Phal03961	metalloprotease family	B1	NA	EDR
56	Pca|547665	Pso|299325	Pin|PITG_10020T0	Prm|Prm_80254	Pha|PHALS_11299	Hya|HpaP809741	Phal11299	Protein kinase C substrate, 80 KD protein, heavy chain	NA	NA	NA
57	Pca|549134	Pso|537560	Pin|PITG_10703T0	Prm|Prm_76346	Pha|PHALS_07899	Hya|HpaP807441	Phal07899	hypothetical protein PPTG_12540	AAA	RCLE	DER
58	Pca|550743	Pso|495993	Pin|PITG_08570T0	Prm|Prm_83841	Pha|PHALS_12182	Hya|HpaP806883	Phal12182	serine protease family	NA	NA	NA
59	Pca|558196	Pso|520326	Pin|PITG_13007T0	Prm|Prm_76705	Pha|PHALS_07128	Hya|HpaP808196	Phal07128	chaperone	AAA	RKLS	EEK
60	Pca|559956	Pso|467395	Pin|PITG_03640T0	Prm|Prm_84798	Pha|PHALS_00035	Hya|HpaP801904	Phal00035	PAN-1 domain	NA	NA	NA
61	Pca|57493	Pso|479939	Pin|PITG_07249T0	Prm|Prm_77101	Pha|PHALS_14259	Hya|HpaP814128	Phal14259	Apoptotic ATPase	NA	NA	NA
62	Pca|6903	Pso|495250	Pin|PITG_08307T0	Prm|Prm_74111	Pha|PHALS_12807	Hya|HpaP803920	Phal12807	hypothetical protein L917_17446	B1	NA	DEK
63	Pca|7063	Pso|324781	Pin|PITG_05672T0	Prm|Prm_73067	Pha|PHALS_07563	Hya|HpaP811384	Phal07563	Armadillo/beta-catenin-like repeat-containing protein	C1	RGLH	TDK
64	Pca|8261	Pso|248515	Pin|PITG_03476T0	Prm|Prm_76054	Pha|PHALS_08011	Hya|HpaP802041	Phal08011	Protein of unknown function DUF2817	C1	FRLR	RDR
65	Pca|8383	Pso|554409	Pin|PITG_03303T0	Prm|Prm_76203	Pha|PHALS_00175	Hya|HpaP812436	Phal00175	transmembrane emp24 domain-containing protein 2-like	NA	NA	NA
	1:1 orthologs
	* Categories mentioned in this study.
		Protease inhibitors
		NLP
		serine protease
