# Supplementary material for: Genome analyses of the sunflower pathogen Plasmopara halstedii provide insights into effector evolution in downy mildews and Phytophthora
Source: BMC Genomics. 2015 Oct 5;16:741. doi: 10.1186/s12864-015-1904-7 (PMC4594904; doi:10.1186/s12864-015-1904-7)
Supplement: Additional file 9: — 11 orthologs among the downy mildew genomes. (XLSX 40 kb) [file 12864_2015_1904_MOESM9_ESM.xlsx]

## Sheet: Sheet1
Ortholog count	Hy. arabidopsidis	Pl. halstedii	Annotations
1	HpaP800654	PHAL_03210	short chain dehydrogenase reductase superfamily protein
2	HpaP802705	PHAL_06881	glutathione peroxidase
3	HpaP804826	PHAL_09154	group 1 glycosyl transferase
4	HpaP806890	PHAL_08556	hypothetical protein
5	HpaP808371	PHAL_02207	Uncharacterized conserved protein
6	HpaP809196	PHAL_03605	hypothetical protein
7	HpaP809632	PHAL_06224	hypothetical protein
8	HpaP809756	PHAL_05774	conserved hypothetical protein
9	HpaP812054	PHAL_10131	3-deoxy-7-phosphoheptulonate synthase
10	HpaP812955	PHAL_10273	hypothetical protein
11	HpaP813969	PHAL_13012	Epidermal growth factor-like domain
