# Supplementary material for: Genome analyses of the sunflower pathogen Plasmopara halstedii provide insights into effector evolution in downy mildews and Phytophthora
Source: BMC Genomics. 2015 Oct 5;16:741. doi: 10.1186/s12864-015-1904-7 (PMC4594904; doi:10.1186/s12864-015-1904-7)
Supplement: Additional file 11: — PMSE gene ids of Pl. halstedii. (XLSX 12 kb) [file 12864_2015_1904_MOESM11_ESM.xlsx]

## Sheet: Sheet1
	Ph. infestans
Phospholipid enzyme	Gene model used nr.	Pl. halstedii_Ids
Diacylglycerol kinase; (DGK1)	>PITG_13736	PHALS_11796
Phosphatidylinositol synthase (PIS)	>PITG_01103	PHALS_07872
Phosphatidyl inositol kinase (PIK-A)	>PITG_12326	PHALS_02596
Phosphatidyl inositol kinase (PIK-B)	>PITG_00569	PHALS_09961
Phosphatidylinositol kinase; Pi-PIK-C1	>PITG_07286	PHALS_09667
Phosphatidylinositol kinase; Pi-PIK-C2	>PITG_07289	Absent
Phosphatidylinositol kinase (PIK-D)	>PITG_13920	PHALS_01699
Sporangia induced phosphatidyl inositol kinase (PIK-E1)	>PITG_20221	PHALS_02893
Phosphatidylinositol kinase (PIK-E2)	>PITG_00272	PHALS_09884
Phosphatidylinositol kinase (PIK-E3)	>PITG_13755	Absent
Phosphatidylinositol kinase (PIK-F)	>PITG_13441	PHALS_10372
Phosphatidyl inositol kinase (PIK-G1)	>PITG_03453	PHALS_05848
Phosphatidylinositol kinase (PIK-G2)	>PITG_22719	PHALS_02809
Phosphatidylinositol kinase (PIK-G3)	>PITG_08640	PHALS_01840
Phosphatidylinositol kinase (PIK-H1)	>PITG_08387	PHALS_04243
Phosphatidylinositol kinase (PIK-H2)	>PITG_03904	PHALS_01727
Phosphatidylinositol kinase (PIK-I)	>PITG_10935	PHALS_11549
Phosphatidylinositol kinase (PIK-J)	>PITG_13775	PHALS_12332
Phosphatidylinositol kinase (PIK-K)	>PITG_00732	PHALS_06160
Phosphatidylinositol kinase (PIK-L1)	>PITG_15408	PHALS_03747
Phosphatidylinositol kinase (PIK-L2)	>PITG_12226	PHALS_01085
Phosphatidylinositol kinase (PIK-L3)	>PITG_03571	PHALS_10762
Phosphatidylinositol kinase (PIK-L4)	>PITG_02495	PHALS_11096
Phosphatidylinositol kinase (PIK-L5)	>PITG_00828	PHALS_14454
Phosphatidylinositol kinase (PIK-L6)	>PITG_05423	PHALS_12306
Phosphatidylinositol kinase	>PITG_13150	PHALS_02262
Phosphatidylinositol-3-phosphate5-kinase (Fab-like; PIPK-A1)	>PITG_06917	PHALS_12638
Phosphatidylinositol-3-phosphate5-kinase (Fab-like; PIPK-A2)	>PITG_05644	PHALS_07801
Phosphatidylinositol-4-phosphate-5-kinase (PI-PIPK-B)	>PITG_00330	PHALS_00932
Phosphatidylinositol-4-phosphate-5-kinase (PIPK-C)	>PITG_15552	PHALS_02609
Phosphatidylinositol-4-phosphate-5-kinase (PIPK-D1/GPCR-PIPK/PiGK1)	>PITG_05282	PHALS_07480
Phosphatidylinositol-4-phosphate-5-kinase (GPCR-PIPK/Pi-PIPK-D2/PiGK2)	>PITG_10980	PHALS_13711
Phosphatidylinositol 4-phosphate 5-kinase (PIPK-D3/GPCR-PIPK/PiGK3)	>PITG_05618	PHALS_13328
Phosphatidylinositol 4-phosphate 5-kinase D4 (PIPK-D4/GPCR-PIPK/PiGK4)	>PITG_05519	PHALS_10831
Phosphatidylinositol-4-phosphate-5-kinase (GPCR-PIPK/Pi-PIPK-D5/PiGK5)	>PITG_00460	PHALS_09337
Phosphatidylinositol-4-phosphate-5-kinase (PIPK-D6/GPCR-PIPK/PiGK6)	>PITG_13511	PHALS_12432
Phosphatidylinositol-4-phosphate-5-kinase (PIPK-D7/GPCR-PIPK/PiGK7)	>PITG_13677	PHALS_13026
Phosphatidylinositol-4-phosphate-5-kinase (Pi-PIPK-D8/GPCR-PIPK/PiGK8)	>PITG_15475	PHALS_01211
Phosphatidylinositol-4-phosphate-5-kinase (Pi-PIPK-D9/GPCR-PIPK/PiGK9)	>PITG_00896	PHALS_12990
Phosphatidylinositol-4-phosphate-5-kinase (GPCR-PIPK/Pi-PIPK-D10/PiGK10)	>PITG_02574	PHALS_13990
Phosphatidylinositol 4-phosphate 5-kinase (PIPK-D11/GPCR-PIPK/PiGK11)	>PITG_23066	PHALS_04624
Phosphatidylinositol 4-phosphate 5-kinase (PIPK-D12/GPCR-PIPK/PiGK12)	>PITG_20028	PHALS_01082
Phospholipase D, Pi-PXPH-PLD	>PITG_03651	PHALS_09274
Phospholipase D, Pi-PXTM-PLD	>PITG_00284	PHALS_02361
Phospholipase D, Pi-TM-PLD	>PITG_16798	PHALS_13326
Phospholipase D, Pi-sPLD-like-1	>PITG_18185	PHALS_07119
Phospholipase D, Pi-sPLD-like-2	>PITG_00616	PHALS_10482
Phospholipase D, Pi-sPLD-like-3	>PITG_20602	Absent
Phospholipase D, Pi-sPLD-like-4	>PITG_20603	Absent
Phospholipase D, Pi-sPLD-like-5	>PITG_00617	Absent
Phospholipase D, Pi-sPLD-like-6	>PITG_22809	Absent
Phospholipase D, Pi-sPLD-like-7	>PITG_06994	Absent
Phospholipase D, Pi-sPLD-like-8	>PITG_10568	Absent
Phospholipase D, Pi-sPLD-like-9	>PITG_10572	Absent
Phospholipase D, Pi-sPLD-like-10	>PITG_10563	Absent
Phospholipase D, Pi-sPLD-like-11	>PITG_12809	Absent
Phospholipase D, Pi-sPLD-like-12	>PITG_12806	Absent
Phospholipase D, putative: sPLD-like-13	>PITG_10567	Absent
Phospholipase D, Pi-PLD-like-1	>PITG_00921	PHALS_00795
Phospholipase D, Pi-PLD-like-2	>PITG_21129	PHALS_12884
Phospholipase D, Pi-PLD-like-3	>PITG_00923	Absent
Phospholipase C,	>Sap-PLC	Absent
