# Supplementary material for: Genome analyses of the sunflower pathogen Plasmopara halstedii provide insights into effector evolution in downy mildews and Phytophthora
Source: BMC Genomics. 2015 Oct 5;16:741. doi: 10.1186/s12864-015-1904-7 (PMC4594904; doi:10.1186/s12864-015-1904-7)
Supplement: Additional file 13: — 19 candidate NLPs of Pl. halstedii. (XLSX 58 kb) [file 12864_2015_1904_MOESM13_ESM.xlsx]

## Sheet: Sheet1
Pl. halstedii id	Annotation	Interpro	Pfam	Length	Sequences
>PHALS_01213	Necrosis inducing protein	IPR008701	PF05630	252	MKVQAFAVVLFASLFVCATCVHPDKIEPFPQPIPTCATQKLALKYKPLLYTSMVVCVPYAAVDADGEVSDGLKGSNGNDGCTYARHGSQIYGRIGSYENLSAIMYAWYFPKRFWLGFPIQRHDWKSVVVWLNDLKSMTPTIVAVSMAKSDTRYKTVTKLDLNDFARLQVGSNVVISNTSLRFEYFEFGLRSSNIRLTGHNGQYQKLILWDQLTDPARDALNEDSNFGSAVVPFNDNQFKDHLQEAYPLEKV*
>PHALS_02474	Necrosis inducing protein	IPR008701	PF05630	243	MLSTVLCAIAFFNLANADDELQPVINKLQYDKVKPFPATERDCPINEIALDFQPMLRIESGCHPYPAVDKNGYISDGLGVSHWFTDCSGSPEGSQVYGRAHVYKGYLAIMYAWYFPRDFMTTPFYVGHRHGWEHAILWIEGSSEDAVLLAASVESTLSYDTYAPVPSKYMKSDHIKLEYTWLGVTHHYLTATKESGEFQDLVMWDNLTENAHKSLNEKVSLNFDSPLSDKRFFKALRKSYPF*
>PHALS_03592	Necrosis inducing protein	IPR008701	PF05630	260	MELISFHFQFFLLPHTSMLSVVLFLVACINVAHADDEQRSTIHKLQYDEIKPIPGVESNSLINSIALHFQPMLFISSGCHPYPAVDEHGYISNGLGVSHLFTDCMGSPQGSQVYGRAFAFRGHLAIMYSWYFPRDFMTAPFYIGHRHGWEHAILWFGPDTENPTLLAVTVESTFGYKTYAPPPSKYMHGDHFKLKYTWLGVTQHYLTATEKSGEFQDLIMWDCMDEHVRHSLNHKVSHNFDPPIRDDRFFHALRKSFPF*
>PHALS_05247	Necrosis inducing protein	IPR008701	PF05630	250	MNLWTLAGTLLAILRVCSAQKIDHDKIKPIEEHEAVNVTEKLAFRYKPSLAVTIILCAGYPAVDSDGNFSGGLKPTNGNNGCTNPPLGSQVYVRIRKYKDLWAIMYVWYFPKRFTSLWPKARHDWEQVVIWIDELTETPNVKLVSASYGDDYSKFVPKKSVDSGPTFLLRVETFGPPSLTITFFPEDYNLLDYSSPYYIILWEQLPEPARAALSDDNNFGDAKFPLRDDQIDQHLEKAYQTEDERNEDR*
>PHALS_05391	Necrosis inducing protein	IPR008701	PF05630	243	MLSLVLFLVACFNVAHADDEQRSMIHKVQYDEIEPLPVVARDSLINSIALNFHPMLFVSSGCHPYPAVDKHGYISNGLGVSHLFTDCMDSPKGSQVYGRAFEFKGHLAIMYTWYFPRDFMSAPFYIGHRHGWEHAIFWFGAYRKNPRLLAVTVESTFGYKTYAPPSSENMHGDHFKLEYTTLIVTHHYLTASERTGEFQNLVMWNSMNERARYSLNHKVSHNFDPPIRDERFFHALRNSFPF*
>PHALS_06084	Necrosis inducing protein	IPR008701	PF05630	261	MSIVSFFSFAVLMVSMIQAQTQNQENLKVTDQQEQLTADWQPKTIPYDQVRGFRQPKPTTISQQVALTFKPQLDIVTGCLPYPAVNRLGETSGGLPKDADTETKCHGSQFNSQVYGRSTWFNDVWVMMFSWYFPKDSPFPLLGHRHDWENVVIFIDSPKVPLPKILGCSMSYHSEYIKFAPCPTFATNGTSVKVKYEDSFPLNHALNVTEKEGTFQDLIMWNQLPPIVRKSLNDTDFGSANVPMNDWNFLKKVEEAWPFT*
>PHALS_06162	Necrosis inducing protein	IPR008701	PF05630	489	MSIGLLFRVLIACIITIQAQKSSLPNSDDNIIPSKFHAGVTDWSILSPDTHDPRRLENKGGSKSEIIDDDVTPELQVSVYGSKHTAESTVLTKDKVNSTENNIKRTIASNSSRETQFSDQLFILSGQTVASLTIQSGKHINAVSLLISLPVKKVFNHGGNEGVSKTLTLGIGEHITSTEAHWGKLEGRTHLFYVRFNTSMGNSIAGGTKTKTQRIVKAPKGYQLGGFFGHAGNEIIHLGVIWTSILFIAPNPTTLASSPTPWIQKTMRHDKVVPFKQPKPVTVAEHAAVKFKPQINIVNGCHPYPAVNATGEISGGLKASGSSDAGCKGSEYGSQVYGRSTWHRGLWAIMYSWYFPKDTAFPLLGHRHDWEHIIVWIDNPSLYKPRILAVASSAHSWYT…
>PHALS_08445	Necrosis inducing protein	IPR008701	PF05630	243	MRFAIFFLITLCSYAYANDGLEKKANKLPYDSLVPVLPSKPNCRINSIALQFQPELNIKHGCHPYPAVDDNGYISSGLGVSHFFTDCMGSPKGSQVYGRAFVYRGYLAIMYAWYFPRDYVATPFWIGHRHGWEHAILWFGGMTEKPELLAVTAKSLIGYRTYAPPQSKHMDKDRFKLKYTWMGVTQHYLSATTSPGELQSLVMWDDLPDKARASLKPRSWSHFKPPLADNRFFRALRKAYPF*
>PHALS_08447	Necrosis inducing protein	IPR008701	PF05630	243	MRVLSICAAFLSCFVSVTAQKVAYDKARPFDEVKPDCPLNELALMFKPQLHIASGCHPYPAIDRDGYYSGGLSAFHWATSCDGSKEGSQVYGRAFYNSDTNVWEVMYAWYFPRDTMITPVYYGHNHGWEHAIVYIGVSSDTPKLLAVAASGMWSYRTYNPPRSDYVSGNSFKLKYTWIGISHHYLKGTHNPGEFQPLIMWENMTSSVRHLFQEKTWFGTKAPFSDDNFFKHLKKARPFYHRT*
>PHALS_08480	Necrosis inducing protein	IPR008701	PF05630	256	MTPRAFLFGAITIFTLSYANGYFVFRSVDLDPIPDLIDANQVQPFPQPQPETKSQKSAVKYKPSLYIDSGCHPYPAVQANGSLSSGVEWKHNPRASCRGSPLGSQVYSRSDWYKGKWAIMYTWYFPGALDPTTQFVSHWLWAIIWTNSPDPDESTLLAVTLPRLADGVKKYSPLHSKYVHNHTTVKIKSQQSFWLKMHGFELTSRSGEFQDLITLDQLTDEAKAALMTNHRPEHFANPPLQDLRFNEVLQMAFPF*
>PHALS_08945	Necrosis inducing protein	IPR008701	PF05630	243	MFLAVFCAIAFFNLANADDGVHPVINKFQYDKIKPFPVAKRDCRINEIALDFQPMLRIESGCHPYPAVDKNGYVSDGLGVSHWFTDCSGSPEGSQVYGRAYVFKGYLAIMYAWYFPRDFMVTPFYVGHRHGWEHAILWIGGSTEDPVFLAATVESTFGYKKYSPVPTKYVKSDHFKLEYTWLGVTHHYLTATKNMGEFQDLVMWNNLTDEARVSLNEKISLNFNSPLSDKRFFTALRKSYPF*
>PHALS_08947	Necrosis inducing protein	IPR008701	PF05630	243	MFSTVLCAIAFFNLANADNGVQPVINKLQYDKIKPFPATERDCPINEIALDFQPMLRIESGCHPYPAVDENGYISDGLGVSHWFTDCLGSPEGSQVYGRAHVYKGYLAIMYAWYFPRDFMTTPFYVGHRHGWEHAILWIGGSSEDAVLLAASVESTLSYDTYNPVPSKYMKGDHVKLEYTWLGVTHHYLTATKESGEFQDLVMWDNMTENAHISLNEKVSLNFNSPLSDKRFFKALLKSYPF*
>PHALS_12600	Necrosis inducing protein	IPR008701	PF05630	268	MGLRAIFFGGITILATSLVKAHWINLNVSVYPEKPGAVLISPTLMDVDEVQPFYQRKPTTISQESAIKYKPRLYVDEGCHPYPVVQENGSLSEGMQWKNYFRPSCEGSPRGSQIYSRSDWYQGKWAMLYTWYLPMALDSTAWFVDGHRHFWLWVVIWTDSPDPDDSTILAASMSGFGDEIKKYAPLKSKYLIHDKTLKVKSTESRIRKKHGLELTKRVGEFQDLITWEQLSDEARAALSNFHRLEKRANPPIQDKLFYEVLEKSYPF*
>PHALS_13274	Necrosis inducing protein	IPR008701	PF05630	253	MHLWTLAGSLLAALVACSAGKIDHDKIKPIEERQPVTLTERLVFKFNPSMKIREELCVDYPAVDADGNFSGGLKPTNGNSGCERPPMDSQVYVRVRKYEEMWAIVYVWYFPKRFQSGWPSARHDWEQAVVWFDDLKENPYVVSVATSRGGKYLFFNPSHETTYGPPLHFFPNYFGAPTLIRESYPVKWKFYKEHPRYYIVMWEQLPEPARAALSDDKNFGDAKCPIRDDKIDHHLEKAYLTDAERKQGKPSK*
>PHALS_13512	Necrosis inducing protein	IPR008701	PF05630	244	MSPRAVFLGVIAILATSHGNAEWADANPFKQPTPTTDSQKSAIKYQPRLYVVSDCYPYPAVQANGSLSYGLPWEVFAPTKCNGSPYGSQIYSRSDWYRGMWAIMYAWYLPRALDHSSWLVDGHRHFWTFVVVWTNSPDPNVSTILAASTSGTDNRIKKYLPVKSKYLLDRRTLKVKLYQNYWLDKTGLKLTDKVGDLQPLITWEQLTDEARAALSSFHYPDWRMETPIQDKWFRYMLSSAYPF*
>PHALS_13513	Necrosis inducing protein	IPR008701	PF05630	241	MNSRALLFVLVALLASVRANIAIDANSVQPFPEQKPQTDSERSALKYKPHLHVSEGCHPYPAVQQNGSVSAGFEWDEDYSQPCGRSPQGSQIYSRSSWYKGKWAIMYAWYFPKAAVHIGRGVSGRRHYWLHAIVWTDEENPNNSSILGVTMSAGIGLLKRTKIKSHYIIGGTTLKLMSYVSFWGRRLALKFTVKLGETQDLITWEQLSHEARKALALDYKSDTPLQDYRFDGLIKEAYPF*
>PHALS_14423	Necrosis inducing protein	IPR008701	PF05630	380	MPNADMILVRRPLNCICDLNTQIKLINLRLLSFLKSMSRWALDNHISASFPPSVFHIICDRSELGAQSERSGIRIFPSFTAPGANSPKFENKYESKLLQSNFLLFISSLTELMSPRAVLLGAIAILVASHGFAKWADANVSKHSAKSRTIPDHYNFVNVNEVQPFKQRKPTTDSQKSAIKYQPRLYVLGACYPYPAVQADGSLSEGLPWKIFFQSRCNGSPRGSQIYSRSDWYRGKWAIMYAWYLPRALDQNIWDVDGHSHFWTFVVVWTDSPDPDVSTILAASTSGVGNRIKKYSPLKSKYLLNHKSLKVKLHENHFWDKTGLKLTEKVGELQTLITWEQLTDEARAALSSVHYSDWRMESPIQDKWFRPMLSSAYPF*
>PHALS_14424	Necrosis inducing protein	IPR008701	PF05630	140	MYVWYFPMALDSVSTFVRGHRHYWLWAIVWTSGPDPDESTFLGVSMSGDHGITKQLRPKSKYVFNETTVLLKSHEGFFSTRQGLELTKKSGGTQNLVTWDQLTPEARTSLSSLFRTEVTANPPLQDRQYFDILKKAYLW*
>PHALS_14425	Necrosis inducing protein	IPR008701	PF05630	303	MHLTTFLFGAVAVLATVRVDAYSFDLDEDDDKNKLIDSDDDKIDYLDSKDDIKSGKSTNPYVDDTPDSIDLQSDPSQIVFLGADSVHPFPRTKARTSSQKSALMFQPQLYIEDGCHPYPAVQSNGSLNAGLEYELFRDPTCEGSPLGSQVYSRSSWYQMKWATIYTWYFPVAYDHASPFSTGHRHYWLWAIVWTTDPNPAEGHFLAVSMSGNFGISSYTLPHIKHLVNGTTVLLKSHKSLMSARLALDLTEKSGEKEDLITWEELTPEARAALSSVKRTEATANSPLQDNKFFSLLEKAYPW*
