# Supplementary material for: Genome analyses of the sunflower pathogen Plasmopara halstedii provide insights into effector evolution in downy mildews and Phytophthora
Source: BMC Genomics. 2015 Oct 5;16:741. doi: 10.1186/s12864-015-1904-7 (PMC4594904; doi:10.1186/s12864-015-1904-7)
Supplement: Additional file 16: — Kazal-like domain features among the different genomes. (XLSX 47 kb) [file 12864_2015_1904_MOESM16_ESM.xlsx]

## Sheet: All_Kazal-like_domains_178
Species	Kazal-like domain ID	P1 amino acid residue	Type of domain	Domain amino acid sequence
Phytophthora infestans	Pi_EPI1_d1	D	atypical	CPEYCLDVYDPVGDGEGNTYSNECYMKRAKCHNETTPPAWKDLVL
Phytophthora infestans	Pi_EPI1_d2	D	typical	CSTVCPDVELPVCGSNRVRYGNPCELRIAACEHPELNIVEDSGKAC
Phytophthora infestans	Pi_EPI1-LIKE1_d1	D	atypical	CPQICLDYYTPVADEEGNFYSNECYMKRAKCEKNSARTNSSSIND
Phytophthora infestans	Pi_EPI1-LIKE1_d2	D	typical	CPDSCPDIALPVCVSDGIKYSNPCELKIAACKHPERKIVEFSYSSTC
Phytophthora infestans	Pi_EPI2_d1	D	atypical	CPKYCLDIDDPVGDEEGNMYSNECYMKRAKCAKNKPTDPPFWKNF
Phytophthora infestans	Pi_EPI2_d2	D	typical	CSSGCPDVELPVCGSDGVRYGNPCELKIAACEHPELNIVEAVGMGC
Phytophthora infestans	Pi_EPI2-LIKE1_d1	A	atypical	CPNIMCPAVYQPVSDENGVMYPNKCSMEAAKCKGPRENPLDEYKRI
Phytophthora infestans	Pi_EPI2-LIKE1_d2	D	typical	CASACPDVVLRVCGSDGVWYSNPCELKIAACKNPEQNIVEEEGAC
Phytophthora infestans	Pi_EPI2-LIKE2	H	atypical	CNFACFHVMRPVKDENGVMYPNECEMRRARCRKNEQNVDVQGEQE
Phytophthora infestans	Pi_EPI3	E	typical	CADMLCPEVHDPVCGTDKVTYPNECDLGLAQCAHPERNITVFARSTC
Phytophthora infestans	Pi_EPI4_d1	T	typical	CDAICPTDYEPVCGSDGVTYANDCAFGIALCKTATLSLLAVGEC
Phytophthora infestans	Pi_EPI4_d2	D	atypical	CPDACVDVYDPVSDESGKTYSNECYMRMAKCKDKKKDVDILAEYK
Phytophthora infestans	Pi_EPI4_d3	D	typical	CAAACPDIYSPVCGSDGVTYSSPCHLKLASCKKPKIKLVQDSADSC
Phytophthora infestans	Pi_EPI5	R	typical	CDDNCQRDLMPVCGSDGATYGNDCLLDFAHCENSTITKLHDGKC
Phytophthora infestans	Pi_EPI5-LIKE	R	typical	CDDNGERDFTPVCGPDGITYGNVDFAHCESSAITKKPDGDC
Phytophthora infestans	Pi_EPI6_d1	Q	atypical	CNFVCIQVMSPVTDENGVTYSNECMMHAAKCKDNGKREDPLEEYK
Phytophthora infestans	Pi_EPI6_d2	D	atypical	CPNIMCLDVYEPVTDENGVTYPNKCSMEAAKCKGPRENVLDEYKRI
Phytophthora infestans	Pi_EPI6_d3	D	typical	CASACPDVELPVCGSDGVRYSNPCELKIAACKNPEQNIVEEDGAC
Phytophthora infestans	Pi_EPI6-LIKE1_d1	Q	atypical	CNFVCIQVMRPVTDENGVTYSNKCMMRAAKCKGNGKREDPLEEYK
Phytophthora infestans	Pi_EPI6-LIKE1_d2	D	atypical	CPNIMCLDVYGPVTDENGVAYPNKCSMEAAKCKGPRENVLDEYKRI
Phytophthora infestans	Pi_EPI6-LIKE1_d3	D	typical	CASACPDVELPVCGSDGVRYSNPCELKIAACKNPEQNIVEEDGAC
Phytophthora infestans	Pi_EPI6-LIKE2_d1	A	atypical	CNFVCIQVMRPVTDENGVTYSNECMMRAAKCKGKGKREDPLEEYK
Phytophthora infestans	Pi_EPI6-LIKE2_d2	A	atypical	CPNIMCPAVYQPVTDENGVTYPNKCSMEAAKCKGPRENVLDEYKRI
Phytophthora infestans	Pi_EPI6-LIKE2_d3	D	typical	CASACPDVELPVCGSDGVRYSNPCELKIAACKNPEQNIVEKDGAC
Phytophthora infestans	Pi_EPI6-LIKE3_d1	K	atypical	CNFACIKMMSPVTDENGVTYSNECMMRAAKCKGNWNQDPLEEYKR
Phytophthora infestans	Pi_EPI6-LIKE3_d2	D	atypical	CPNIVCLDVYEPVTDENGVTYPNQCSMDVEKCKGPREDVYDEYKRI
Phytophthora infestans	Pi_EPI6-LIKE3_d3	D	typical	CATACPDVKFYVCGSDGVWYSNPCELKIAACENPEQNIVEKDGAC
Phytophthora infestans	Pi_EPI7	D	typical	CSQVCPDVYEPVCGTDSVTYSNSCELGIASCKSPEKNIAKKINGRC
Phytophthora infestans	Pi_EPI7-LIKE	D	typical	CPDACPDVYTPVCGSDGNTYSNSCFLGIASCKNPDKHIAQASEGSC
Phytophthora infestans	Pi_EPI8_d1	D	typical	CSFGCPDVYEPVCGSNGKTYSNSCYLRLESCQNNNEITEAGNGEC
Phytophthora infestans	Pi_EPI8_d2	D	atypical	CPACLDVYEPVTDENGNVYSNECYMKMAKCKGADDDASMRSDSP
Phytophthora infestans	Pi_EPI9	R	typical	CPTRCTRDYRPICGSDGITYANKCLFKVGQCLDPSLKKFHKGKC
Phytophthora infestans	Pi_EPI9-LIKE	R	typical	CSGLCTRDLMRVCGSNGVTYDNECWFEVVQCEGPGIKLKNKGRC
Phytophthora infestans	Pi_EPI10_d1	D	typical	CSFGCLDVYKPVCGSNGETYSNSCYLRLASCKSNNGITEAGDGEC
Phytophthora infestans	Pi_EPI10_d2	D	atypical	CPDMCLDVYDPVSDENGKEYSNQCYMEMAKCKGTGYDDNKRSGNP
Phytophthora infestans	Pi_EPI10_d3	D	typical	CGDMLCPDNYAPVCGSDGETYPNECDLGITSCNHPEQNITMVGEGT
Phytophthora infestans	Pi_EPI11_d1	D	typical	CPSLCTDLFAPVCGSDGVTYSNDCYLLLADCESAARITKVSDGKC
Phytophthora infestans	Pi_EPI11_d2	K	typical	CSGVCPKILKPVCGSDGVTYPNECLLGVADCECSDDITKAYDGEC
Phytophthora infestans	Pi_EPI11_d3	E	typical	CNDVCPENFQPVCGSDGVTYSNDCTLEYAQCTSGGVITKVSEGEC
Phytophthora infestans	Pi_EPI11_d4	E	typical	CSEVCPEVFEPVCGSDGVTYSDSCFLGIATCKDPSIVLAHDGAC
Phytophthora infestans	Pi_EPI11_d5	E	typical	CPDVCIEIFRPVCGSDGVTYANSCFLGIASCHDPSITLAHNGAC
Phytophthora infestans	Pi_EPI11_d6	E	typical	CPDVCIEIFRPVCGSDGVTYANSCFLGLASCEDPRIAQAHEGPC
Phytophthora infestans	Pi_EPI11_d7	A	typical	CPDICPAIYAPVCGSDGVTYSNECLLNIASCNHPELKLTKASDGAC
Phytophthora infestans	Pi_EPI12	S	typical	CDKRNCESHKGRVCSNGNQTYATLCDLTSVMCNHPTRGVSLAYDGPC
Phytophthora infestans	Pi_EPI12-LIKE	D	typical	CNKKNCKDHVGPVCGNDNVTYASLCDLTSVMCEHPERRVGMGYDGPC
Phytophthora infestans	Pi_EPI15	D	typical	CDQVCPDVNERVCGTDGVTHTNSCYLGVASCKNPDKNIALVSNGAC
Phytophthora infestans	Pi_EPI16	D	atypical	CPDACLDVYSPVIGDDGISYPNECSMQMAKCKKSGKKDDWYASYK
Phytophthora infestans	Pi_EPI16-LIKE	Q	atypical	CAGACMQVDAPVLGDDGIWYTNACEMRMAKCEKSGKKARTQREAL
Phytophthora infestans	Pi_EPI17_d1	D	typical	CDTECPDDFNPVCGSDHVTYTNDCAFTVAQCNATELVVANSGEC
Phytophthora infestans	Pi_EPI17_d2	M	atypical	CPDACTMEYSPVTDENGKKYSNECAMRLAKCKGEAGEEKKIVTFA
Phytophthora infestans	Pi_EPI18_d1	L	typical	CKLNCQLISSPVCGSDNVSYANSCFLKEARCSTGNTDLHVIFRGLC
Phytophthora infestans	Pi_EPI18_d2	Q	typical	CPATCTQTYSPVCASNGQLYGNECRFRQAKCSRLGLLAVNLEPRTLAEC
Phytophthora infestans	Pi_EPI19_d1	A	typical	CSKAFECDAVSHAPVCGSDGTTYANSCAFASVFCSSEHDADTLFIQALGEC
Phytophthora infestans	Pi_EPI19_d2	R	typical	CNPMCERVYDPVCGSDGITYANLCLLEYAECRNPNVKMFGPGKC
Phytophthora infestans	Pi_EPI19_d3	Y	typical	CIPEPCPYTFAPVCGSDGQTHDNLCLFANAKCQQPTLTVIHEGEC
Phytophthora infestans	Pi_KAZAL-LIKE1	P	typical	CADTPCLPEHAPVCGSNGVTYENECELGQANCNNAGLNVTQVSYGAC
Phytophthora infestans	Pi_KAZAL-LIKE2	P	typical	CADTPCLPEHAPVCGSNSVTYENECELDQANCNNAGLNVTQVSYGAC
Phytophthora infestans	Pi_KAZAL-LIKE3	P	typical	CADTPCLPEHAPVCGSNGVTYENESELDQANCNNAGLNVTQVSYGAC
Phytophthora infestans	Pi_KAZAL-LIKE4	P	typical	CADTPCLPEHAPVCGSNGVTYENECELDQANCNNAGLNVTQVSYGAC
Phytophthora infestans	Pi_KAZAL-LIKE5	P	typical	CADTPCLPEHAPVCGSNGVTYENECELDQANCNNAGLNVTQVSYGAC
Pythium ultimum	Pu_PYU1_T012159_d1	V	typical	CHPDSCIVSVPQLLCGSDGVTYRSICELELAQCTRPDLKIASMGAC
Pythium ultimum	Pu_PYU1_T012159_d2	E	typical	CSEQEACEESSYPICGSDGVTYQNACYFDRAYCKNNDLVPMGYGTC
Pythium ultimum	Pu_PYU1_T012158_d1	V	typical	CHPDSCIVSVPQLLCGSDGVTYRSICELELAQCTRPDLKIASMGAC
Pythium ultimum	Pu_PYU1_T012158_d2	E	typical	CSEQEACEESSYPICGSDGVTYQNACYFDRAYCKNNDLVPMGYGTC
Pythium ultimum	Pu_PYU1_T012161_d1	A	typical	CAPESCTAAAQKLLCGSDGVTYTSACELELAQCSHPTLQLASVGAC
Pythium ultimum	Pu_PYU1_T012161_d2	D	typical	CETVKCGDHANPICASNGVTYQNACDFDRAYCKNKELAPVSYGAC
Pythium ultimum	Pu_PYU1_T000142_d1	E	typical	CAAACPENYKPLCGSDGKTYSNECMLEYAKCSTNSTTLTVASDGEC
Pythium ultimum	Pu_PYU1_T000142_d2	S	typical	CLQEIACLSVIDYVCGSDGKTYNNACELRKAKCQNPSLTQVSTGEC
Pythium ultimum	Pu_PYU1_T000142_d3	K	typical	CTTTMCTKIYLPVCGSDDKTYSNECEFKNAQCKATSPLTLKANVSC
Pythium ultimum	Pu_PYU1_T000142_d4	T	typical	CSTVCTTEFNPVCGSNGITYNNACLLKNAQCTNSTVTKAADGAC
Pythium ultimum	Pu_PYU1_T010209_d1	A	typical	CSDACGALYQPVCGSDGKTYPNECTLSVANCKSPELKLTVKSPGAC
Pythium ultimum	Pu_PYU1_T010209_d2	K	typical	CKQTCSKIRKPVCGSDGTMYSNLCILKNAQCDNSEIMQMAEDKC
Pythium ultimum	Pu_PYU1_T010209_d3	M	typical	CTTMCTMELDPVCGSDGKTYSNPCALKNAQCENPKSNIVVKAAGEC
Pythium ultimum	Pu_PYU1_T010209_d4	A	typical	CPSMCTADYTPVCGSDGKTYSNKCQLSIAKCKNPTSNISLKSEGEC
Pythium ultimum	Pu_PYU1_T010209_d5	K	typical	CEMACTKQYAPVCGSNGKTYTNSCALKLANCKSSKKEITIRSEGAC
Pythium ultimum	Pu_PYU1_T014337_d1	V	typical	CDRTCEVTDAAVCGNDDVTYANYCFFSVAACKNKTLALAYTSPC
Pythium ultimum	Pu_PYU1_T014337_d2	L	typical	CDRFCTLEYEPVCGSDGVTYGNACAFDEANCRAGGGLAVKAVGTC
Pythium ultimum	Pu_PYU1_T013339_d1	A	typical	CKAVKCDARANTPVCGSDGKSYANDCLFEFARCNDAALTLVAKTSC
Pythium ultimum	Pu_PYU1_T013339_d2	R	typical	CNTDCTRELDQMCGSDGKTYNNQCLFDNAKCLNPALVVVKNDAC
Pythium ultimum	Pu_PYU1_T009699_d1	D	typical	CDNRSVCTDKDPNVCGSDGDTYVNKCTFESAYCDEPNELFFIVSDGAC
Pythium ultimum	Pu_PYU1_T009699_d2	L	typical	CQIKCALDGVPVCGTDGKPYINDCHLLAAKCKFPNLAKAYNGAC
Pythium ultimum	Pu_PYU1_T009699_d3	R	typical	CNPICARVYEPVCGSNSVTYANQCLLDYAACKNPRVTKLSNGKC
Pythium ultimum	Pu_PYU1_T009699_d4	S	typical	CVPVACTSEEDPVCASNGASYLNTCMFENAQCQFPELSILHEGEC
Pythium ultimum	Pu_PYU1_T000511_d1_NS	M	typical	CSRLCPMIDSPVCGSDGVSYANACYFDEAQCNNPGLSIAVHALC
Pythium ultimum	Pu_PYU1_T000511_d2_NS	D	typical	CDAIVCADIDDPVCTTSGTMKNACFLKREQCKHPYVELLRRGSC
Pythium ultimum	Pu_PYU1_T000511_d3_NS	Q	typical	CPASCGQEYAPVCASSGVIYGNECLFRQAKCARAFASNFVARDLSYC
Pythium ultimum	Pu_PYU1_T009700_d1	M	typical	CAIGDKRQCIMIYAPVCASNGQTYGNVCQFSSAYCTLPEAEREGLKIVHDGEC
Pythium ultimum	Pu_PYU1_T009700_d2	D	typical	CALFKCSDTGDGVCASDGKTYVNACLVRAAGCANPGLFVVSDKPC
Pythium ultimum	Pu_PYU1_T009700_d3	P	typical	CMVPQCAPIDKPICASNGKTYMNRCLFSYDECKNPSLRVAHSGAC
Pythium ultimum	Pu_PYU1_T005024_d1_NS	L	typical	CTIRDCKLTHDDVNVCGSDGKTYLNECLFRNAQCRSNDALTRNTNWNGYRC
Pythium ultimum	Pu_PYU1_T005024_d2_NS	E	typical	CGHTITCKEIGKYVCGSDGNVYFGYCNLYVAQCVDPSVEEIEC
Pythium ultimum	Pu_PYU1_T014335_d1	A	typical	CTLLTECPADPDPSESVCGDDYNAYPSACSLLLTHCQHPGAVGPYPLEGAVPPTC
Pythium ultimum	Pu_PYU1_T014335_d2	M	typical	CAFVCPMFYAPVCTDDGHVYENKCVYASARCRDTALTEANADNC
Pythium ultimum	Pu_PYU1_T012157	T	typical	CDLGCGTHWSPICASDGVTYRNACTLEEAYCEDHDVRPLHNGEC
Pythium ultimum	Pu_PYU1_T012160_d1	G	typical	CEAIECSGDWQSDNPVCGSNGVRYESLCAFELVKCENPSLGDVHVAPC
Pythium ultimum	Pu_PYU1_T012160_d2	D	typical	CELSCEDLWSPICGSDDVTYRNPCHLEEAFCRNHQVEPTYYGVC
Pythium ultimum	Pu_PYU1_T012156_NS	S	typical	CARDCGSNRAPICASDGVTYANSCLFDQAHCVNNELLPMHYGDC
Hyaloperonospora arabidopsidis	Ha_804983_d1	F	typical	CAIRCAFTGDRVCGSNNVTYPNLCLLTLANCANPGEDITVASEGEC
Hyaloperonospora arabidopsidis	Ha_804983_d2	M	typical	CADACPMIFAPVCGSDSITYGNGCLLGIAHCESKGTITQTSEGQC
Hyaloperonospora arabidopsidis	Ha_804983_d3	Q	typical	CPDLCVQTYEPVCGSDGVTHNNICMLRAVACYDPSITLAYEGAC
Hyaloperonospora arabidopsidis	Ha_804983_d4	A	typical	CPDVCLAVFAPVCGSNDVTYGNECELGIFPTVLAQTNSLIQTAKQRLYI
Albugo laibachii	Al_Nc14C621G12264_1_NS	K	typical	CNLIKCDKSPFQRVCGSDGFEYSSRCQAERMQCFEASLSWIDEPC
Albugo laibachii	Al_Nc14C621G12264_2_NS	M	typical	CTECNMYCLDNYDPVCGYSRGIEKSYPNECARKNEICEDPTIKPC
Albugo laibachii	Al_Nc14C188G8390	Q	typical	CNPQPECTQEADPVCGSNYYTYANRCFLANDRCTYPHLSVRADGIC
Albugo laibachii	Al_Nc14C84G5389	Q	typical	CNPQPECTQEADPVCGSNYYTYANRCFLANDRCTYPHLSVRADGIC
Albugo laibachii	Al_Nc14C177G8157_d1	Y	typical	CESICAYDYSGPACGSDGHTYPNKCMITCLDSGTKYFHRGYC
Albugo laibachii	Al_Nc14C177G8157_d2	R	typical	CNVECSRDKELICGIDGQTYINYCHYAVTYCDKRLATLPFLSGEC
Albugo laibachii	Al_Nc14C76G5100_d1_NS	D	typical	CMNECIDSDSNSQLCGTNGITYANLCELKKTGCTGTQIALKHFGVC
Albugo laibachii	Al_Nc14C76G5100_d2_NS	N	typical	CAIAMCSNNVEPVCDLYPSKLTTYQNSCHFRAARCQALHGEKGELLNGPGEENGKLRKREKDAKGKKC
Plasmopora halstedii	Ph_00020	D	atypical	KHVLCHDDDAPVCGSDNKTYPNACILRCFNVTMAYGGIC
Plasmopora halstedii	Ph_00334	R	atypical	CIDDGTRDGIPICASNGKLYLNMNRFRYNKCLIKAEMNEDIFLADPSFC
Plasmopora halstedii	Ph_00335	V	atypical	CVDSGSVEDKPVCASNGKKYLNEDVFEFHKCLIQAQFGENIEIVKMEIC
Plasmopora halstedii	Ph_00336	R	atypical	CYGHFTRDYDPVCGSNGKIYSNLSMFTYRQCMMKIQENIEIQVKEMKYC
Plasmopora halstedii	Ph_00402_d1	D	typical	CLLKCSDKNEPVCGSNGVTYTNECLLNLANCESSEPITKVHEGGC
Plasmopora halstedii	Ph_00402_d2	A	typical	CPDMCPAIYDPVCASNGLTYPSGCALGIASCQSGGAITYVSDGPC
Plasmopora halstedii	Ph_00402_d3	E	typical	CSDKCIEVYRPVCGTDNVTYGNSCFLEFASCKNASISLAYEGAC
Plasmopora halstedii	Ph_01542	D	typical	CTDVLCDDDYAPVCGFDNKTYPNACIFQATNCHTNVTMAYLGPC
Plasmopora halstedii	Ph_02422_d1	Q	typical	CDRVCTQDFSPVCGSDGNMYSNECIRDLESCKSVEAGFGPIANGVNC
Plasmopora halstedii	Ph_02422_d2	E	typical	CPGRCPEVNEPVCASNGITYANECKFNLAICNSPQLNVVKTSYEMRQPMHSWQC
Plasmopora halstedii	Ph_02736_d1	A	typical	CDFACLAIFDPVCASNGETFSNACEFEQTRCTSQNDTLVIVSQGAC
Plasmopora halstedii	Ph_02736_d2	D	typical	CMEKFDCLDVYVPVCGSDGRTYSNKCSLEKIQCYTPSLILISNEEC
Plasmopora halstedii	Ph_02736_d3	K	typical	CIESVCTKEFHPLCGSDGVMYNNDCLFENAQCMNSSLSLAFETKC
Plasmopora halstedii	Ph_06103	D	typical	CTDALCDDGYPPVCGFGSKTYPNACIYQATNCRTNVTMAYSGPSRDNQRVHLSASATSLNEKSPLIC
Plasmopora halstedii	Ph_06782	D	typical	CTEALCKDEDAPVCSFDNKTYPNAFVGNQWVHLSASAASSSDKPPLIRC
Plasmopora halstedii	Ph_06850	E	typical	CTDALCNEDDAPVCGFDNKTYVNACIFQAANCLTNITMAYSGPC
Plasmopora halstedii	Ph_07228_d1	I	typical	CSQLFECKIVSYSPVCGSDGITYANYCVFAKKYCSLDQGADTLYIQSQGKC
Plasmopora halstedii	Ph_07228_d2	A	typical	CSLTCQATSNPVCGTDGVTYTNDCHLLSTKCKHPHLEKRSDGAC
Plasmopora halstedii	Ph_07228_d3	R	typical	CNSMCKRLYEPICGSDGVTYANLCLLEYAECRNPNIKVFGPGKC
Plasmopora halstedii	Ph_07228_d4	D	typical	CIPELCTDIYAPVCGSDGQTHENLCLFSNARCQYPNHELSIIHDGEC
Plasmopora halstedii	Ph_09920_d1	T	typical	CYTICSTDFKPVCGSDGVTYTNACAFSIAQCRTATLSLLAVGEC
Plasmopora halstedii	Ph_09920_d2	D	typical	CPDACPDIYDPVSDESGKTYTNECYLRMTKCKDTNHNLGILAEY
Plasmopora halstedii	Ph_09920_d3	D	typical	CAPCPDLYSPVCGSDGITYLSLCKLEFASCKNPELKLVQISDDFC
Plasmopora halstedii	Ph_10391	D	typical	CTDALCDDDYSPVCGFDNKTYPNACIFQATYCRSNVTMAYFGPC
Plasmopora halstedii	Ph_11175	D	typical	CNDALCNDDNAPVCGFDNKTYPNACIFQATNCRTNVTIAHLGPC
Plasmopora halstedii	Ph_11779_d1	D	typical	CNFACLDVMKPVCGSDGYIYPNKCYRDRASCESIKAGKGAITEC
Plasmopora halstedii	Ph_11779_d2	Y	typical	CPVCPVYDDPVCGSDGITYTNVCELNWTKCQHPELNLTHVLDGTC
Plasmopora halstedii	Ph_13385_d1	D	typical	CTDAQCDDDYAPVCGFDDKTYPNACIFQATNCHTNVTMAYLGPC
Plasmopora halstedii	Ph_13337	D	typical	CADARCDDDNAPVCGFDNKTYPNACIFQATNCRTNVTIAHLGPC
Plasmopora halstedii	Ph_1594_1	E	typical	CTIQCTREYVPVCDSNGQLHANLCLFDVAVCLNPQLTQEKC
Saprolegnia parasitica	Sp_SPRG_16334_d1	M	typical	CPITVCPMYYQPVCGSDRVTYSNKCELEVAACKTPGLIMANATVC
Saprolegnia parasitica	Sp_SPRG_16334_d2	E	typical	CPRYCLEIYRPVCGSDGKTYSNECELNIAACKNPSLTRVRDGPC
Saprolegnia parasitica	Sp_SPRG_16334_d3	K	typical	CPDACHKMYEPVCGSNWVTYANKCLLEAAQCRNPSILLAATGDC
Saprolegnia parasitica	Sp_SPRG_16334_d4	R	typical	CNYACMRSYDPICASDKRTYSNWCEFSKAVCKQPELTFRSIGVC
Saprolegnia parasitica	Sp_SPRG_05363_d1	D	typical	CPTVCIDLFDEVCGSDGKTYTNECKLDIAACADPTIKLVSKGAC
Saprolegnia parasitica	Sp_SPRG_05363_d2	E	typical	CPIRGCIEILSPVCGSDGVNYDNECFLRKAKCTKPELTLVSNTSC
Saprolegnia parasitica	Sp_SPRG_11788_d1	K	typical	CEKACTKDMKPVCGSDGVTYNNECLLQNAQCTNATMTAVPC
Saprolegnia parasitica	Sp_SPRG_11788_d2	K	typical	CAMLCDKMYAPVCGSDNNTYNSECELKNKACNNPTLKVAKKGEC
Saprolegnia parasitica	Sp_SPRG_11788_d3	D	typical	CPKVCNDVLDEVCGSDGKTYNNNCELLKAACAKPSEKLTVVSTGAC
Saprolegnia parasitica	Sp_SPRG_10958_d1	K	typical	CDDASPCPKGGSPVCATNGVTYTNACALAKANCIDANLVLASNGVC
Saprolegnia parasitica	Sp_SPRG_10958_d2	V	typical	CAMECPVSYDPQCGSNGMTYANVCEFKKAHCTNPTVTLDHTGRC
Saprolegnia parasitica	Sp_SPRG_10958_d3	M	typical	CPSICTMEYAPVCGTDGTTYSNGCKLEIARCRGGPKSTLRIAHVGPC
Saprolegnia parasitica	Sp_SPRG_10958_d4	D	typical	CPTACNDKYAPVCGSDGHTYVNACNFEKVHCGNDDMHIVHRGAC
Saprolegnia parasitica	Sp_SPRG_10958_d5	R	typical	CRDRPCNRMFKPVCGSDNKTYNNMCLFENAQCANRGLALLHDGSC
Saprolegnia parasitica	Sp_SPRG_13295_d1	K	typical	CEKACTKDMKPVCGSDGVTYNNECLLQNAQCTNATMTAVPC
Saprolegnia parasitica	Sp_SPRG_13295_d2	D	typical	CPKVCNDVLDEVCGSDGKTYNNNCELLKAACAKPSEKLTVVSTGAC
Saprolegnia parasitica	Sp_SPRG_09559_d1	P	typical	CAVACPPLKQTYCALESPSATTFVGTYSSQCNCLVAKCGNKKVQC
Saprolegnia parasitica	Sp_SPRG_09559_d2	P	typical	CTRKIAKCKPNEVKPVCGSNGVTYDNLCFLKAARCVKPDIQFIAPGKC
Saprolegnia parasitica	Sp_SPRG_09559_d3	L	typical	CGIAKCPLTKTKVCASMDGGKTELKYQNQCFLDAATCVNPLIKKMAAC
Saprolegnia parasitica	Sp_SPRG_09563_d1	S	typical	CAANCTSSKQAVYCALSNSTTAYDVSYSNQCECLAAKCKNRKVHC
Saprolegnia parasitica	Sp_SPRG_09563_d2	P	typical	CLSKLARCKPNQVAPVCGSNGVTYDHLCYLKAARCLNPSIEFLSPGKC
Saprolegnia parasitica	Sp_SPRG_09563_d3	K	typical	CGLGKCSKNKEKVKVCATLKGATIKFKNECLLTAATCVNAAVTPVDC
Saprolegnia parasitica	Sp_SPRG_16956_d1	S	typical	CAANCTSSKQVVYCALSNSTTAYDVSFSNQCECLAAKC
Saprolegnia parasitica	Sp_SPRG_16956_d2	P	typical	CLSKLAKCKPNQVAPVCGSNGATYDHLCYLKAARCLNPSIEFLSPGKC
Saprolegnia parasitica	Sp_SPRG_16956_d3	K	typical	CGLGKCSKTKGKEKVCATLKGATIKFKNECLLTAATCVNAAVTPVDC
Aphanomyces euteiches	Ae_11AL6547_d1	E	typical	CIQSCHEVYQPVCGSDGQTYSNECSLKRESCLKGVKVEMKSPGRC
Aphanomyces euteiches	Ae_11AL6547_d2	E	typical	CPRACIEIFQPVCGTDGNTYANKCTLKQDACARKVSIQVAHEGDC
Aphanomyces euteiches	Ae_11AL6547_d3	K	typical	CPKGCPKIYHPVCGTDGKTYANECTLHLHACENKVDVAVAHDGKC
Aphanomyces euteiches	Ae_11AL6547_d4	E	typical	CRKGCPEIYHAVCGTDGKTYENECTLQRVACENKIDVAVAHDGDC
Aphanomyces euteiches	Ae_11AL6547_d5	E	typical	CPVACIEILRPVCGSDGKTYDNECFLKRDACSKNVHVQVAHEGMC
Pacifastacus leniusculus	PAPI_d1	L	typical	CPSICPLNYKPVCGSDLKTYGNSCQLNAAICRNPSLKKLYDGPC
Pacifastacus leniusculus	PAPI_d2	L	typical	CPSICPLDYNPVCGTDGKTYSNLCALRIEACNNPHLNLRVDYQGEC
Pacifastacus leniusculus	PAPI_d3	L	typical	CRNGCTLQYDPKCGTDGKTYSNLCDLEVAACNNPQLNLKVAYKGEC
Pacifastacus leniusculus	PAPI_d4	Q	typical	CPTICTQQYDPVCGTDGKTYGNSCELGVAACNNPQLNLKIAYKGAC
Toxoplasma gondii	TgPI-1_d1	R	typical	CSCPRNLELNCGGDHVTYANHCIRECHGVGLLHDGPC
Toxoplasma gondii	TgPI-1_d2	R	typical	CACTRELRLNCGVDGVTYSNHCVRKCERVKLLHEGPC
Toxoplasma gondii	TgPI-1_d3	L	typical	CPCPLNLMLNCGVDGVTYDNHCLRRCRRVELKHEGPC
Toxoplasma gondii	TgPI-1_d4	L	typical	CACPLILTPNCGTDRKTYPNNCVRECAGVKLLHEGPC
