# Supplementary material for: Genome analyses of the sunflower pathogen Plasmopara halstedii provide insights into effector evolution in downy mildews and Phytophthora
Source: BMC Genomics. 2015 Oct 5;16:741. doi: 10.1186/s12864-015-1904-7 (PMC4594904; doi:10.1186/s12864-015-1904-7)
Supplement: Additional file 17: — Cystatin-like domain features among the different genomes. (XLSX 44 kb) [file 12864_2015_1904_MOESM17_ESM.xlsx]

## Sheet: All_cystatin-like_domains_43
Species	Cystatin-like domain ID	Domain amino acid sequence
Phytophthora infestans	Pi_EPIC1	QVDGGYSKKEVTPEDMELLQKAQSNVSAYNSDVTSRICYLKVDSLETQVVSGENYKFHVSGCSVNSDNELGGCANQNCESSKYDIVIYSQSWTNTLEVTSITPVK
Phytophthora infestans	Pi_EPIC2A	QMNGYTKKEVTPEDMELLQKAQSNVSAYNRDVTSRICYLKVDSLETQVVSGESYKFHVSGCGVNSDKELGGCANQNCESSKYDIVIYSQSWTNTLEVTSITPAN
Phytophthora infestans	Pi_EPIC2B	QLNGYSKKEVTPEDTELLQKAQSNVSAYNSDVTSRICYLKVDSLETQVVSGENYKFHVSGCSVNSDKELGGCANQNCESSKYDIVIYSQSWTNTLKVTSITPAN
Phytophthora infestans	Pi_EPIC3	TILGGYTQKNATSDDIELLTQATSSANMYNKNVDTRICLIAIENLETQTVAGTNYKFQVAGCPVETDDELGACDDRNCDYSSYNIVIFSQPWSDTIEVTSITPAEYQ
Phytophthora infestans	Pi_EPIC4	GMTGSWHPADVTEDNTKLLGTALSGSSFSKSVGDKRVCYSEVTSLETQVVAGTNYRFHISGCDVTDSDGECSTSALSSCELSGFVVQIFEQSWTNTLKVTNIKAEEAA
Phytophthora infestans	Pi_EPIC-LIKE	QMDGGYSKKEVTSEAMELLQKARSNVSAYNSDVTSRICYLKVDSLETQVVSGENYKFHVTGCSVNSDNELGGCTYWNSVPFGSTLDL
Phytophthora infestans	Pi_EPIC5_NS	LQGSDLAVTNILSVRSQVVAGTNYEFEVEGSSASHNDATRFVVKVFDQPWTNTTQLTSLATATAPQ
Phytophthora infestans	Pi_EPIC6	LVGQWMPATKNTATENLLAEALQKKNPSLKSQMCFTEVAAIEQQIVNGIHFRYHVRGCETATPGRCNSGTCATEKKFDVELFVQPWADIVQVMSAVDVQ
Pythium ultimum	Pu_PYU1_T011854	TTFGAWKDEDLTDSVVSTIVDALSNATNYSPTIIKPICALQINSAQSQLVSGTNYKYEVEGCAINFNDELGACRNRDCAKAVYEVVVYSQTWTDTLQVSSITLVE
Pythium ultimum	Pu_PYU1_T012817_NS	MQTGGWAKADVTETNTKILLGAMTGGAGAYGDAVKNTRVCFTKVTDVEQQVVAGMNYRFHIAGCTVSATKLAGDCAAHSETKCVNPKEVFEQNWTSTLQVTAITDAAGK
Pythium ultimum	Pu_PYU1_T012816	AEVGGWTSVPVTANATSLLDKALQNESNYRDTVTARVCVFEVHNLSEQVVAGTNYKYEVQACLVSATVSAGLCAVKTLTTNASCADYTQIFEQVWTNTLEVTSIEKSDSS
Pythium ultimum	Pu_PYU1_T012805_NS	AVTRGWSLVAISNTSMDLLDKTLKNESSYQYADIAMRLCLATTPNEVYQQVVSGVIHEFRGPACQVNTTEEAGACASPPETYAMCAEYAIRIYEQVWTNTTRVMSIELSSGL
Pythium ultimum	Pu_PYU1_T011856_NS	YSMGVWLNATANTPTLAVLDQALRDFPAATTPGGSDLALQLPSLTSPICFQEVVAIEQQIVNGINFRFHVTGCPWLNVVNGEAASARTTGKCVDDCGSSAESYQVTVFCQPWTNTAHVLNLVKEAQR
Pythium ultimum	Pu_PYU1_T012815	AVDTAWKRIEVTEDATTRLETALLNESQYREDVKERVCVEVVERLYELVVANDRKYQYYAYACQVESAAQSGSCTHSRETFYQCAMFDIRIYEQAWTRDVEVQSIEFSHGL
Hyaloperonospora arabidopsidis	Ha_806306	VIVGGYSTPRTMTLNEVAFLTTTACHPSLYTAGVTSRICFTEFGSIQSQAVSGTNDMFMVKGCPVNRDEHLGYCRDGVCSTTSTYEVIIYSQVWTNTVNVTSVREVNAG
Hyaloperonospora arabidopsidis	Ha_806307	HDLGLNAYDQARDVTLNEVAFLTTTACHPSLYNADVTSRVCFTEFTTVTTQTSGGGTYYKFQVKGCPVDTEKQLGYCREGACSTTSLYEVAIYSQPRTSAVFLTSIKEVV
Hyaloperonospora arabidopsidis	Ha_801477	KLLGGWQPAEVTDANVKLLNQALSGKRYSTRVGDTRVCYSDVLSVETQVVAGTNYRFRISGCDVTTSDGECLEDTLKDCAPSDFQVVVFEELSTGAPEVTDIQKVAEGGTED
Hyaloperonospora arabidopsidis	Ha_806312	AKNGSPRPMAVNDVAFLTTTACHPSLYGAGVTNRICFTDFLTVKTLDGGVLNRFQVRGCPVNTEIELGYCRDGCPTTSAYEVVIYSEPWSALSNVPYITEIVQG
Albugo laibachii	Al_Nc14C291G10244_d1	EALGGWKEEKVDADSEGRLVSVLSAQTETTAPRICVNKVILVKKQVVAGMNYQYTIEGCDQESKSGMQKCVNCVNRKTYDVVIYERLGENVKELISFEEVKSESKPD
Albugo laibachii	Al_Nc14C291G10244_d2	SYTGGNPLFDENKGKAIDYYEYMLGRFPTRPWKEMAVHLQSNVTNGGLQLMAEDKKQSTRTIVLLTSFVVAVLVAMAAMVIFVRLQRNQRRHTYESISDSVHN
Albugo laibachii	Al_Nc14C202G8728_d1	EALGGWKEEKVDADSEGRLVSVLSAQTETTAPRICVNKVILVKKQVVAGMNYQYTIEGCDQESKSGMQKCVNCVNRKTYDVVIYERLGENVKELISFEEVKSESKPD
Albugo laibachii	Al_Nc14C202G8728_d2	SYTGGNPLFDENKGKAIDYYEYMLGRFPTRPWKEMAVHLQSNVTNGGLQLMAEDKKQSTRTIVLLTSFVVAVLVAMAAMVIFVRLQRNQRRHTYESISDSVHN
Plasmopara halstedii	Ph_10211	IVGSYTLQNPTDEDIKLLTKAAGNASMYQANVTARICLYAVESLQTQVVAGINYKFQVAGCNVMTDKELGACIDRNCEHFDYNIVLFSQPWTDTLQVTSITPAD
Plasmopara halstedii	Ph_00779	GMTGSWSPAEITSNATDLLTTALKGDRYDSSVGEKRVCYTEVTSLETQVVAGTNYRFHMDGCEVTNSEGVCSESTLTSCDPSGFVVQIFEQTWTSTLKVTCIKP
Plasmopara halstedii	Ph_l14945_pse	VILGGFTPTTVTPESRAALDRALIDSDLHVNNILTVRSQVVAGTNYEFEVDGSSASHNDATRFVVKVFDQPWTNRTVLTSLIAVPRTQ
Plasmopara halstedii	Ph_322_1	QIVGQWMPTTNSIAKENLLAEALQKENDSLKVKLCFTEILTIEQQIVNGINFLYHVRGCETTSPGHCNSGVCSDEKKFDVQLFVQPWTDIVRVMSVVNVQ
Saprolegnia parasitica	Sp_SPRG_19559	HITGGYGPTKSRVSLDAKTDFFAAVGDDAHYAPETNGVRVCATTFVSVSQQVVAGINYKFRVKGCAVDRAANAVQDCACPTDAPRQTYEISIFVQGWTDTYAVNSITNVTDA
Saprolegnia parasitica	Sp_SPRG_04120	PMLGGWHNTTNVTEGLVETYYSAVASPASYAADATLFVCATSLTSVSAQVVSGMNYIFHVEGCAVHAATDSGADCTCPAPSTAYDVAITDAPWMQMLSVTSITPV
Saprolegnia parasitica	Sp_SPRG_02768_d1	GLVGGWSQTSIEDAKPALYGAFQNASSAFVCVTGISSVQKQVVAGINYKFHVVGCPVNNKAKTLESCPATFCPPTDKDQINYEIDVFAPLSSNAFELKAVAMEDAPPE
Saprolegnia parasitica	Sp_SPRG_02768_d2	VLVGGWKEGDIDDAADDLYNGLSQETSYKNHNTAHVCVTSIEHVHQQVVSGMNYRFDVLGCQVPNAVAATRGCSCASSSAFKIGLYAQSWTHTYEVLSVESAAPL
Saprolegnia parasitica	Sp_SPRG_02768_d3	AGSWKHAEMNSEAKDDFYNALTNDTSHAHVCVSSFLSVASQVVAGTQYRFNVEGCASYLISIYVQPWTRTYEVIHVYEESQ
Saprolegnia parasitica	Sp_SPRG_04117	QEGAWSINVKMTNSLVTKYFDVISASSSYLNATSDKICTTTIATVDTQLVSGTNYRYHVSGCAINTVPAANRTCSCANKTVRAYAVSIYEPWINTRFITGVEVEQSA
Saprolegnia parasitica	Sp_SPRG_02767	TISGGGFRTTRPASSAASRRQRLRPPTTSRSSSTRHAPRPTTWAPPSPAKQVVAGQNLVYSVKGCALPKASPESSLTSCNTTCATKDTSSYQVKVFASLMGGFEVSGSLQAKVDG
Saprolegnia parasitica	Sp_SPRG_13039_d1	QMGGWAPVTDPSVQTALTAIVSDPANYPNTTTRLCATDVAWATQQVVAGVQYHVGVHGCATTATSNCSCNGQRHAYMVTVLEAINEPVRITDVVSTVET
Saprolegnia parasitica	Sp_SPRG_13039_d2	GLVGGVTAPAPATADDKLLYVRAVTKDANFASASVPRVCPVQFVSVAKQVVSGIKYIFIVRGCPLVPAGPLNNVFDCACEAPKTYRVEIYEDATRRIQVTKAVVQT
Aphanomyces euteiches	Ae_2AL5945_1	SPVGGWSNASLDDAKAAYYEAAALDDSYPTSNTKRVCATTFNSAQQQVVAGINYKISLAGCSVKSVNDTANGCQCASGVDQYTVIVYKRLQDTPL
Aphanomyces euteiches	Ae_2AL5945_2	LAVGGFSAQRDVTADDKAIFANSTSSDSNYYSAALPRVCATDFVSVSTQVVAGTNYLFTVKGCQLDKADSNSVKDCAATCASKAKTSFQVKIYRDLQQSTK
Homo sapiens	Hs_ChainA	RLVGGPMDASVEEEGVRRALDFAVGEYNKASNDMVRARKQIVAGVNYFLDVELGRTTCTKTQPNLDNCPFHDQPHLKRKAFCSFQIYAVPWQGTMTLSKSTCQDA
Mus musculus	Mm_Cystatin	NYFGSINISNANVKQCVWFAMKEYNKESEDKYVFLVDKILHAKLQITDRMEYQIDVQISRSNCKKPLNNTENCIPQKKPELEKKMSCSFLVGALPWNGEFNLLSKECKDV
Sarcophaga peregrina	Sp_Sarcocystatin	QCVGCPSEVKGDKLKQSEETLNKSLSKLAAGDGPTYKLVKINSATTQVVSGSKDVINADLKDENDKTKTCDITIWSQPWLENGIEVTFNCPGEP
Mus musculus	Mm_Kininogen	PCIGCVHAISTDSPDLEPVLKHSIEHFNNNTDHSHLFTLRKVKSAHRQVVAGLNFDITYTIVQTNCSKERFPSLHGDCVALPNGDDGECRGNLFMDINNKIANFSQSCTLYS
Carica papaya	Cp_Cystatin	IVIGGLQDVEGDANNLEYQELARFAVDEHNKKTNAMLQFKRVVNVKQAVVEGLKYCITLEAVDGHKTKVYEAEIWLKLWENFRSLEGFKLLGDA
Gallus gallus	Gg_Cystatin	RLLGAPVPVDENDEGLQRALQFAMAEYNRASNDKYSSRVVRVISAKRQLVSGIKYILQVEIGRTTCPKSSGDLQSCEFHDEPEMAKYTTCTFVVYSIPWLNQIKLLESKCQ
