# Supplementary material for: Genome analyses of the sunflower pathogen Plasmopara halstedii provide insights into effector evolution in downy mildews and Phytophthora
Source: BMC Genomics. 2015 Oct 5;16:741. doi: 10.1186/s12864-015-1904-7 (PMC4594904; doi:10.1186/s12864-015-1904-7)
Supplement: Additional file 18: — Candidate CRNs of Pl. halstedii, predictions based on gene models. (XLSX 46 kb) [file 12864_2015_1904_MOESM18_ESM.xlsx]

## Sheet: Sheet1
	Confidence	Protein Sed id	LFLAK- Position	HVLVVVP-positions	Length	Sequence
	A1	PHALS_00338	LFLAK-50	HVLVVVP-108	311	MVTLSCAVVGAAGSAFPVDIDEIKLVGHLKDMIKVKKPNDFKNIDPDKLQLFLAKTADGVWLSSKDPAVVALQSGDVPDQLKTLLIMEMYPADEIGEVFERAPTKKTIHVLVVVPKDENDRSAAMALGKNQEEYEKTSTRDTNKKRRNRDIDSSLPYSSLSWTDLEPILSIEDFNLEASAVPQKVVEELRDRLMQVCKLYGDVYSGKEGKQDVEGKNVHVHGRFEFVLKRGKKHVSIVEAKRDDFRKKSCVVGLHAKHDPVVDPLPSRPSCSTAKLHGAHEFPSGDGLMMQQKNHNVTMPDKKMQYFPLF*
	A1	PHALS_05517	LFLAK-50	HVLVVVP-107	214	MVQLICAIVGEAGSIFQVEIDDTESVSALKDAIKAEKPKEFEGINADRLKLFLAKKVGGAWLDRAGATSVALDERGHLQGCMQMKPTLCIKNHMHFGDSFQPSEGQVHVLVVVPVDSSISENKNKWKRKRKEDEDVPDAWIKAIKDEQITELPSTFDDLKKYLQRRVRVKIPINHRLFWIIYRKIQLENYPAWWTNFLSPNRENEIQISVWAS*
	A1	PHALS_08610	LFLAK-49	HVLVVVP-106	624	MKLVCALVGVEGNAFSVKIDASELVDDLKDAIKAKKENDLKAIDADKLQLFLAKKGDGTWLDRDGAEVVTLDEHGHPEGFTHMDPLLWIKNPKNFGDNFEPNEGEIHVLVVVPSHDVGGKRVRVDEWFVDEAFSVQKKKRKLDEDETDQFTRYFKMAGFPPLAHPMEKYTKIVERDAYAVIFAELMRKVKLCFEAKSGANMVVTGNPGTGKSRFYLYCIFQLLLGHQEELEELSSFDLVLNFDHFYHKYDASTSEFLALNEEEVRTLSQQQRVLRLIEGRSSQLTGWKGVSILFASPGLDGMNDYAKVDSFTYILPVWSLEELQDYNSLLDDGFKLAEDVLISRYDKFGGIPRFIFTVTELENDEELTKAIATFSALDIISYAKNNHAVRDGNYSHRIL…
	A1	PHALS_13128	LFLAK-52	HVLVVVP-116	164	MVEVTLMCAVVREGGLDVVPVDIDEQKTVGHLKDAIKAKKPDTIKCEADQLRLFLAKTAAGAWLESSTDDVKKLKKGEKTALIEALTHEDKELQGEDSLEYVLEENNMPTPQSRQSHVLVVVPEAVDRSVSEASKMDQLVEQVNQLXXXXPSLLETSAFTMEY*
	A2	PHALS_05354	LYLAK-46	HVLVVVP-109	593	MMKFFCAIVGSVFPIDIDVGQSVGDLEKAIKAENPATITCDAKDLRLYLAKKGTGWLPSVDLAAIEDREAVPGFEKVSLVDTKREKSSTYLIQKVLEMNGMPSPQAEQIHVLVVVPTGASTPENNRKRKRMEEKDAPDAWIKTIKDERVTTLPSTREAMKDHLQRALHVKIPVSGRLFQLMSARNSTGEISSVLDKLFDSEPREAISDITGTVLREIIDPLGFGSESVSEQTYHHSWDAVIAMLLRLVTDGIFRRNLNVSASTGAYRPDLCFYSTNSNICVFRGQEKARGELDVPVKELHEKLRWRYDDAPYVFGYAAVGLLVCLVTIRKDEKKETCAKAEKIETYNLESLKDRLSFFLAMLNLSTLFKPVVDLIRPLGIPDYITLYRSNGVLIKFAED…
	A2	PHALS_05630	LYLAK-47	HVLVVVP-111	169	MLTLYCAVIGELGSAFEVKINDAESVSALKKAIKKEQEFDFAANKLELYLAKKDKGRGAWVTEEEARGLNGTSDLEILDVARAPLKFVGLSEEDVRFQVTKEDVKAKTTPVHVLVVVPGSAVDDGAWSAKEFSTVDPQVQLKMSGCGFNVDALVSADELAPLGRRHIH*
	A3	PHALS_01565	LFLAK-49	HVLVAVP-106	136	MVNLLCAIVGAASNAFEVNIDDTASVSVLKKAVKAKKPDTIKCEAAKLELFLAKTEGGAWLDEAGAASVALDERGNPRGYVKMRSTLWIKNPMHFGDNFQPGEEQIHVLVAVPRQEQQSVALGAQDVGGXXXWQA*
	A4	PHALS_04385	LFLAK-49	NA-NA	97	MVKLCCAIVGAAGNAFSVDINDTESVAALKKGIKKKNPNTIKCDANRLQLFLAKTEGGVWIDEAGAASVALDERGYPQGYVQMRATLDQESQAFWR*
	A4	PHALS_08016	LFLAK-47	NA-NA	358	MLKLFCAIVGEEGSAFRVDIDASQLVGYLKDAIKVEIDYSGPAKDLKLFLAKKDGAWLKSKDPAVIAMRSGVIPEKVKALLDVEMDPADEIGDLFGDAPTKRTIHVLVGSNVAKDSSLPSAITHSENRRKRWRELNEILDKNKKAKTNGVDGSLTGYSYVRWSDVKSVLDYERYKQERKPIPDHAFDFLIKYIKYAAEAMNGYAEASREAKHFIAPVLIMLCSLFVDAKLEVEESVDGNEVHANGNFEFVLTRGKTKKICIVEAKKNDFNQGKVQALIGCEAVADREGLFVVYGIVTDFIKWFIYRCGENSILMDSSTLSVKSEELDTGSMRDVCEMIYGALSDHEEECKKEQLCIE*
	A4	PHALS_10993	LFLAK-14	NA-NA	208	MEKISGEISADKVHLFLAKTKHAWLSSYSKEAKILRKGDTTPLVKELLYKDKELKEDESIIEHLRGLELPKAYQIHVLVLISDWQENAKKKQQNKREGSEVSCDDFLDALAKKVASMYDFDWQYDSPTVGVVLFSYQDYSWRFRFMKDVTHLLKLELPEYLIDGEWKDQYVLSKRTNNHHVPNSRIIKTRQGKNYMILPDNLYIMSE*
	B1	PHALS_12351	EFLAN-92	HVLVVVP-302	625	MRHAPDKVVAAYELYQKAGVDKVTKNLFDSRAYRKWSRYLNDAFSDDFKKTSNLKVSVLVEHGQEMLINSILTTQLVKRELPFGGYFEDALIEFLANAKGVQKEFADRLDDALFKYCKYLQTVDGSPKGLDDRSFKGIGERIEGKLLFEPTTSNTKDLVDDDTVHPILSSKRNGRREPHIYLREAYDKEQAALILFKNAHVDKVKTDLFTSHEFQTWSKIIADAFPDDPKLGAGIMVNVMWRIGRSRLVDAISTAQVLNGKLAFGDHFIDALLLMSPIVEIFXXXXKPNLFGPNNSREEDVVHVLVVVPEGKASETSKIDQLIEKVDKLYEQTVLGKRKVYRHSSPGSTLLTELNIRLQATDAVEFASGDVTHVEPFTWDCNSDERGQDIALTEEQQRE…
	B3	PHALS_03467	LFLAR-47	HVLVVTP-112	420	MVKLFCAIVGEQGSAFPVNIASSESVGDLKEEIAEKQKYDFAASKLQLFLARKGDSWLPDDDPAALQLEVGKVHNDIQVLINEEKMKATWTIKEVLKANNITRWRAPKSKHIHVLVVTPEQEQEKTRLWLVDGLVENALNTKGIRYRLFRLADSYIGYYDPDHRIGDQIQALWYDGTTLRVHVLFEKKEKALEFESVVRNERQTINSPLNGQVIKTSVTQVVQVSCELRRICYEHYDPQATESTQDTMSSISTNTTIVDVMTDEFRFQRIESEKWFGPLGKAQSCHLMSREHCRRYESYHKYDNDKSNRLALSSEMHGWYDALTVSVPVMNIRVESVSPHPVISNRFEIKLIVSALDAGYGELISLRMKDGFAASDDRLEMQTCVYIENPMVFCECIEW…
	B3	PHALS_07261	LFLAN-24	HVLVVAP-86	281	MSVGDLKEAIVPKLQYTGTAKDLQLFLANAGDNAWLSSLTEDVKKLKKGEKTAFIKSLMHEDRELQGESSLKKALAGMLSPSTDEIHVLVVAPYLHESLLLARQASVRHSRTEMLLEQIAASLPDKIDKSYTDGALGQILLDRLKKDGLFFVIPPTDDGEAFWSADIQLQANAIRNEAVFDAFIAPFFSTILQSSGLVFVNSERYQWLSQSTLVTTSTDLKPDGFATHRGMYRAEAVPDDGVSRPNDFRSGVAEEELFDCIILFERKLSITEVALEATNL*
	B3	PHALS_09757	LYLAK-47	NVLVVVP-108	156	MVTLFCAVVGVKGNAFSVDIDASQSVDHLKKAIKKKKNYDFAADKLELYLAKKGESWLTENEVKHRSDISGLKHLRAARARLHRIGLSDDQIVEEVDEIEEDAGNGSVNVLVVVPTEMKYALAANRRAASSIAISAAEPTEVFVTIEEIRDSERD*
	B3	PHALS_12823	LYLAK-47	NVLVVVP-109	328	MVTLYCAIAGLKRNAFSVDIDTSQSVGHLKDAIAQEQKFDFAASKLELYLAKKGESWLTENEVKNGVRDISGLKHLSAAGAILHRIGLSDEQVVGEVDGIEVDAGNGPVNVLVVVPTFVIVEEDESSEKYLSELTYYQHCGRLIQYKYRDYCAHILDKVDKFYDENERPIPFICVEGSSGMGKSQLAFALGGRRPYFYWLATRLGTNSQNNPTSKSEKEILDFKSDLYENGLLWTYGFIRALLEHCSSDEHQNSSRMIRFENQTVLKAEQRYKKDVRVLLAKMKAEQKKLTFFVLDEMTSNASKKLGASRRPPFNATSFVPVVWWLL*
	B4	PHALS_00642	LYLAK-47	NA-NA	183	MVTLFCAVVGENGNAFPVDIDTSQSVGDLKEAIKEEQKFDFAASKLELYLAKKGESWLTEIEVKDISDISGLKHLSAARARLHHIGLSDDQVVEEVDEIEVDAGNGSVNVLAIIPIGMKYALAANRRAALSIAISAAEPTXXXYCSLDHSPENQEGNKSPHKSQELTVLAVLGLGLGRLLRA*
	B4	PHALS_00865	LFLAR-33	NA-NA	128	MTIDATESVDDLKKAIKKEKKKSLKMVDADKLQLFLARQGDNTWLETSTDDGEKLKKGATTALIKALTHEDCELEGSLVLRTFLRIDHACACWYAAAVSELSFSWWLHKLVGNFELIFLRLSAATNA*
	B4	PHALS_00914	SFLAK-114	NA-NA	509	MNDDILGKARTLDLYLAKKGDAWLTENEVEDVSEIGGLRIGSFKFLDDPKAKFQHVGLSNEQVVGEGFETEIAEENGPVNVLVSDRCARPRKRVKVLPVVLRFPSWFSKRHVWSSFLAKETANDSRIICDRFARHDNIKPLTLVNPIFNDFVGGCQGKIETTAQDVMFAENVAKAMQQHYSVTADRAMKLRELLQSYLGIAIRCKESQDGGSIYSTKRGLLCMQLQVKVERENGDTAIQNIGNYIYQQEFKRYSEEYEIPAFLVELEGPWLGVSAMLNVNGSIVHEHLSPQLPLSAPNHFRQTVLLCLASLKRAVLALVDFYEQDKLSKIPYFCLPFGCAPRSVQISRKTYRDCRGNVIKFVEGRYGENVHRFCAARGNAPPLLSCEPVSPNGIWWRIV…
	B4	PHALS_01050	LYLAK-47	NA-NA	157	MVTLFCAVVGENGNAFPVDIDTRKSVGDLKKAIKEEQMFDFAASKLELYLAKKGESWLTEKQVAEGIYDTSDFKPLKVVAASLHLVGLSEKDVAFKVTMEDVKTMSFPVNVVVVVPIGMKNTLAANRRAALSIAISAAEPTEIFVTIEEIRDSEKD*
	B4	PHALS_01317	NA-NA	HVLVVVD-37	230	MRSGDISEQVKTLPNVEMDSADGIGHLFGDAPTKKAIHVLVVVDREKFESREPETALHLDRKRRWDKLNEVSTRTKKRSFLAPWVWEINNIMPAASQSYSKLLDTSGLVKKQTSLCPSLQVSVRCSMEMFRSQPKKQLRRSVSSEMETLICASAPDKRVWQSEMITAGPCSSTRGCLEVDESVQHCHELCEIVFFEKSGRETRANVYVRTRDSVKLIAGIMYSMLSNDY*
	B4	PHALS_03103	LYLAK-51	NA-NA	413	MEMKLECAVYGEKSVFPVKITRDAKVSALQEAIFDKKRYKERYSFDGSDLTLYLAKKDDAWLNHDYSVEDVLQRKIDSGYKKMLSSRKLDDDEYFKKKFQPGDKEIHVLVELPEAAAGEKLRKRYVHSEMSSNEGKALLHDLNIRVKPVGTVAFTARNPAPVQGFKWDSVCDGRGQNIALTEEQQRERYREYVEHNIGDVLAEKKLCVLGVEKGNNILSVAVPSHDIDLVGKMDILVLSALAKQFPHYVELLPDVKMLIEVKKVVKAGSSFQALSELIALDFLVDDPVMALLTNLTDHWQFFWVSEKNNNYVIIQTTTVTEPGAAFAVIRTLLAHSPTDDADITLPCFEKPIKRRKLAKVLPTISEVGESSGIRAAIERYYDIASVLGPDIDMARAAAN…
	B4	PHALS_03361	LYLAK-55	NA-NA	84	MTNMAEVELECAVYGEATVFSVKIARDTKVSALQEAIFDKKRYKERYPFDASELTLYLAKKDDAWLKDDDGVDGLLSGKTDTV*
	B4	PHALS_04382	NA-NA	HVLVVVP-78	382	MDTQSAELTAPADDHAPAMACCEXXXXEGGVWLDEAGVASVALDERGNPRGYVKMRSTLWIRNAMLFGDNFQPGEEQIHVLVVVPAGIPFDIGVTPSNLLRYKQQDTDAGSYMINLLQFLLAKKIEATVGTTDKTLCIHILFKTEENALRFDNALQEEPVTLGSPLDGQAVTTSVAQVECVPTELQRAYFIHYDPHDTESLQDTMSILSLTTSVSNLDASTDEFQYQRIEHERYFLPYGKAESCHLVSKKHCTDRDFKREFAKYDRDANNRLALSRDMHGFYDGLSMDIPIVNIFPGCVDSAQSVDNRYKIDIFVKVFDARCKDRVFSRLKEGTVETDDPLMMKTFVYVENPETFCFCLKWKYDENNERWSSFLSMTPAVD*
	B4	PHALS_04704	LYLAK-47	NA-NA	170	MVTLFCAIIGVKGSAFSVEIDASQSVDHLKDAIAEKQKFDFAASKLELYLAKRGDAWLESGTEDVKKLKKGEKTALIEALMKEDQNLQAEDLLEENNMPTPESRQIHVLMVIPTEVAVAPPRKRVKLLLVEVRTPSSFARRRVWSNFFMHDGRIICDRVDRPENVRPFF*
	B4	PHALS_05878	NA-NA	HVLVVVP-514	616	MKLMVVLIESIHRMIQWIKMMAMSVDPQYLQLSIQFLLTGAFGAMIMSMLHGIFRGICVTPWETVYLTVHLIGIVSSIIVNFVTRGGKCKFQNWTLRFEILRAVIRECTRGARGTRMMSDVKYASVIRSQSAVCGTIMGWFACQQSNRRIESVYFNHLEHIWLRSPTTRSRKTKTFVVLYIHGGGFALLSPRLYISFGNTLAVAIEKEVRQQLLIDESVLVDVFLSNYRKAPEYYFPLPAEDICRWWFGHVNSTKKIDPDIDKEALSAHCFLSPEIITAGRLAYHVTASDPTTWADASSVHCDLRGLPPVLIQAASFDYIYQHSIRLAQKAVLDGVTNWEIDIHKEMPHVFSVVPSYVLPYAQIGVLRLAKFAAKHIIKCQVNHPSIKSIIKENVLQQQ…
	B4	PHALS_06214	LLLAK-57	NA-NA	215	MTSHHKLNIYVTHLHVLFSQVGSFDVTIDDGKKVSVLKDAIKAKNTVTITCDAKDLRLLLAKKGAGWLPSADLAAIEDGKAVPGFEKVSLVDTKRERYSTYSLWDVLETNGMPPPQTRQIHVLMVVPPPSVGSKRSADDEIADVQKPAVAAIKSKTLTKFRPLSVHEDEFRLDSLSITQQSDDPIVMIPTLHEFWEGLGDFPPYYFVRVAEVMF*
	B4	PHALS_06444	NA-NA	HVLVVVP-67	128	MEGVDADRLELFLAKTEGGAWLDEAGVASVALDERGNPRNHVQMDPTLWIKNSMHFGDNFQPDEDQIHVLVVVPVDIGVTPSKLLRYKQQDTVAGSYMHNLSQFLLRLSVPSVLCSTGRIQPTKKDV*
	B4	PHALS_06969	LYLAK-49	NA-NA	159	MRVRCGVYGEGSVFSVEIEGTAEVEALQEAIFDKQRYHERFSFPASALTLYLAKKDGAWLKSDATLKLFLKQGRQEDSEYISPIADADITLPCFEEPMKRRKLVKMLPTISEGGDSSGIRAAIERYYDIASVLGPDIDMARAAANQIARTIPVFSYYT*
	B4	PHALS_07200	NA-NA	HVLVVIP-81	335	MLKLFCVVVGERGSAFPIDIAARESNGDAWLESDTDDVKKLKKGEKTALIEALIHEDSELQGESGLQKLLKDVPKPSTDEIHVLVVIPEGASGSPAKSVAGSAQDLFEAHRDSTEKWLAKFHTKRIEYHSLPSIVSLPSFIEQPLPVKISMKKKTLFAWSSFPGGVSADVREKIFATDDVAPCKKIKTKIENMLEPLRSGESESSYHWFWDTVFRAVLDVVFTRARMNRDSSKNSSTGNKQPDFLFILNDVCVFRGEEKEPGTNIRLPRDELCQKLAWVYGTVPYIFGYAASGYKIDLFALFRSTSNLPKAESYRIGEFDLELAADRFELCSRC*
	B4	PHALS_07437	LYLAK-61	NA-NA	238	MEEVEKKAVENVKLRCGVYGEGSVFSVEIQRDADVEALQKAIVNEKKDVNLRFNVDPALVTLYLAKEKKKGKKRKWLEDDDNVKGFLRGQITKKYKKMRPSWKLNKEEYFGDFQLGEEEIHILVEFPTQKVAAPSGVIPPLPPTTLHRHPERLRRWAAINAMIRQKNQDANQKTTTKDAKNTNKKRENHDIDKSVGYSTLCWEDIKPIYNFDXXXXPINRGRSCVFKVAEIACVGEF*
	B4	PHALS_07449	NA-NA	HVLVVVP-52	264	MTEEEAMRGVNDTTDLKLRKSARAAIGDVGLTEDEVRIQVRKEEVEDLKGPLHVLVVVPGSAVDDGAWSAKELATVDPKVQLKIWRSVVRVSSEDVCSGTAVVVDLTSTHLYLLTNLQPWVDDTFTYHLSFDFTKEIKRYRRRHPRMKRSGRKRNANNVQDADVAKQTRRKSTRTAAMKSSVKSDKPQVVVEQLLPDRQKSTAPGLSGSAIVCTKSGVVVGYLGGGLDGSAKNEQYQIYGYTFHGVLLELPSSLPQVEIKDEL*
	B4	PHALS_07584	NA-NA	HVLVVIP-104	617	MVTLFCVIVGLNENAFPVDIDASECVDDMKKAIKKMVDADEFELYLARKGNAWLESGTEIVKKLKKGEMTSMIEDLVHEDNQLDGESRVNDVLMDMPEPKTKQIHVLVVIPNKKVDALAANREFASSMTAAEPTEFFIKVYEDRFEEEDWRELTYYRCRGRFIQNNCQDYCAYILDKIDEFYDGNERPIPFICVEGSSGMGKTQLAFALGGRRPWYYWPAISIGMCSQTIYQTFISISNAFARVVRNDTPEKNSTECLLNCKSSIYRNDLLWTYGFICALLEHSSSAEHQSARQMIRFDNETILDVKPCDLKTVLALINRIKAEKNVLPFFVLDEMSPTESEGINTTAFQRNVFRACGLVVIVMGTDSKVTNLLDQVKGSDGVRYKWMALVPVFPSYQI…
	B4	PHALS_08613	LYLAK-47	NA-NA	622	MVTLFCAIVGVKGSVFSVDIDASQSVDHLKKVIKKEKEYLFAADELKLYLAKRGDAWLIEIEAMKGVSDTSDFEPLDVVGAQLSLVCLSEIDIRFQVTKDDVKKKKLPVHILVVIPTQXXXXISGGTSVSATSLTGTLQTAAQPNITSTGNLTLPSSLTITNGSIPISVSNTASTSNYQVRIDSVSGNIDLRNNNSSNSTLLALVANGSRQLTCINNANLVNLPNHNGSTAGLQLGGTLVTATATELNYVDTTPGAVEVSKALVVDSNRNLTNLGKVNFTSSDATQPTGTTVASAFGLNILSTVNTNGQYNAAAIAFLNAASDAIPHGVILSQRTAAAAGDLVFLTRSATNNLSETCRMLSTGAFAVNATAVAAISCIGSANYVDGSYQKVLDLQSNNV…
	B4	PHALS_08660	LYLAK-47	NA-NA	156	MVTLFCAIVGVKGNAFSVDIDASQLVGDLKKAIEKEKKYDFAADKLELYLAKKGESRLTEKQVAEGIYDTGEFKPLKVVAAPLHLVGLSEKNVAFEVTMEDVKTKSFPVNVVVVVPIEMKYALANRRAASSIAISAAEPTEIFVTIEEIRDSESD*
	B4	PHALS_09051	NA-NA	HVLVVVP-260	296	MLDADGSGVVDLDDMKIKYRAKEHPDVLQGRKTEDEVLLEFLDTFDGGEKDGKVHPNEFVRYYTNISASIDDDDYFELVIRNAWHMSGGEGWSANTSCRRVLVKHINGSYTIEEVKNDMGIAAGNVEAXXXXHLIDYDMKCGFTIDKTSASRNMVTLFCAIVGVKGSVFPVDIDASQSVDHLKKVIKKEKEYMFAADELKLYLAKKGDAWLIENEAMKGVTSDFEPLDVVGAPLSLVGLSEIDIRFQVTKDDVKTKNFPVHVLVVVPTQKAAQVVSQDGVFYRCCDQFXXXXTNV*
	B4	PHALS_09068	LYLAK-48	NA-NA	189	MVKLFCVLVGKERSAFSLTIDALQSVEDLKYAIKVAKPDLRCDVREMKLYLAKKGDTWLTEKEAKNMSDFSGLKHLGAIQAKLHRIGLSDAQVVKEVDGNERAAGNGPVNVLVVEFGESITPSRKRVRSLPDDLEAHDLEAPTSFAKRHVWSSFFVRDSRIICDRVDRPKDVPPLTLLNPIFXXXXRA*
	B4	PHALS_11087	NA-NA	HVLVKVP-26	334	MTETREMDPADEIGDMFASAPTKKVIHVLVKVPEAAVGAVNETLSTAQMVKEIHEQIVQTKRKRYVHLEMSSNKGLALLQDLNIRVVPARSVPLTSEDQNPEQQRERYREYVEDSIGDVLTIKQLCVLGLEEDKNHLSAAIPGHDVDLVGRTDILSDLAKQFPTHLELLPEVKMLIEVKRKVKGGAVFQALPEMIALDVLVDDPVMALLTDFTGYWQFFWVSERHDNHVIIQTVIIPVSSTAFAVNKTLLAQSPSANAEISLPCFAEPVKRRKLVNVLPSISKGGESGICAAIERYYDIASVLGFDIEMVRALANQVARSIPVFANSTLGYFS*
	B4	PHALS_11315	LYLAK-40	NA-NA	109	MWCVGEGIVIPVKIVRDAEVSALQEAIAGIMSSIPSRLVTLYLAKKGGAWLKDHKRPTPKDIETHILVKFNNKLDLSGSNSDTSVLARKLQSDKFGCYGTKICRFVRP*
	B4	PHALS_12040	HFLAK-43	NA-NA	263	MYSACSYVIMQMIDDSAQVWELKKAIKAEKPNDFKDVDADKLHHFLAKKDGAWLESKDLAVIAIRIGGVPKNIKALLDVEMDPVDELGDFSGDTPTKRTIHVLVVSDRSSVAIDSPLSSAVTHSENRRKRWRELNKILDKNKKAKTIDVDSSSTGLFVDVKLEVKESVDINEVTQTEILGSCSPVALIGCEVVADREGPFVVYDIVTGFMKWQIYRCGENSILLESSTLGAKSEELDTGSMRDVCEMIYGALSDHEEECKKE*
	B4	PHALS_13011	NA-NA	HVLVVVP-46	346	MSGVNDTTDLKLLKSARATIGDVGLSEDKVRIQVPKKVVKDLKGPVHVLVVVPGRAVEDGAWSAKDLSTVDPQAQSKMWKSVVRVSSGDVCSGTAVVVDLTSTHLYLLTNLHFWVDDTFTDHLSADFTTEIKRYLRRHPRMKTSGRKKNVTNNKDADVAKRPRRKSLRTAAMKSSAKLDKPQVVVEQLLPDRPKPEEVNRFSLDSDICWCSSAAFDFAIFEVVLPRNNKLDRCDMSFNVSYGMSVDVFGFPGAFEDQAFDHAYAIIPARITGWSGNRMVLSSLSAPGVSGSALVCTKNEVAAGYLGAGLYGSAKNERYQSYFYTFHGVIPELPSSLPRYRSPNKG*
	B4	PHALS_13620	NA-NA	HVLVVIP-59	164	MKDGAWLMDDDQAALDLEGGKVHKDIQALIDGEKMKVTKNLQHWLFEKNKMHQPSSDQIHVLVVIPSPSVGSKRPIGDEMASIVKRLRQLESESAAIKLALTAVMPKTLTKLTPLSVHEDEFRLDNLSITLQSDDPIVMTPTLHKFWEGFGRFPQFISFGWRK*
	C1	PHALS_03275	NA-NA	NVLVVVP-233	682	MIQMPSSDTFLSRKRNRSTDSDKAINAAIEASEKIHPTQTSGFQTPVPTDSEFYRRARFLQLAGIIIKRIHRFEQIISMDSSRVICHSFEIVSTSHISANQMQQHPWLTTSTLPVVEKKSASGNMVTLFCAIVGEKGSAFSVDIDASQSVDQLKDAIAQEKKYDFAADELELYLAKKGESWLTENEVKNSVRDISNFVPLDVSRAPLNIVGLSENDVYYQVTVEDNKAKKVPVNVLVVVPSQKAAQDVFNRCKHPFFSQFPMAHEVKSWLEFPSLEPPTKLPKFYIRSSYRSIATQALSKADPSMVKYAVITGTPGIEIGPIYFDGSAMMECEKLPSQLEYEFWSSDLWCLMDSVDPTSIAGLSLHECSVLLASTPRWDYISEFKKFVPTPVVLYMPLW…
	C1	PHALS_03351	LFRLK-78	NA-NA	188	MAEEIEMKLRCSKAIVNEKKDVNDRFKVDPARSTLNLACKEEETTWLEDDRHVEFFLQSGISTEYEEMCPSWKLNKNDLFRLKFTPANEEPIHMLVDLLTYNFDVKRQRVVHQMSLAELWEHSELQLALLLAPHQLVETLQKPLTFKLMLRDPVAAGGVFNQDGSLLTCPDLALLMDNFSVIVYLYT*
	C1	PHALS_04346	NA-NA	HVLVELP-189	535	MYKEFRVNLSHAQALKVLHGKPVRLTHAQLNAGHAHYFGPETYKKLVKAYESGKGTTLHMPHGEVLWTHQSGLDILELCDWLKLCGVLRENFPHEDGRGRVGVRGIRRRGCVSREDSEQCESERAAGEDRKLTLYLARKKGEATWMKHDHTVKGFLRGGISTEYEEMLSSWILDEDCFGKNFQPGRKEIHVLVELPEVAVEPPKKKQRLEGNRIAFAGPLHQDECAVPFDTIDAFRQIKEGLSRKEVIGHPLFLLYGPRQFGKTTISYRIMDWIAKGTFWNRLGRCIDNRNAGCDYDSFKQLVEDCATQDRKQLCLIVDEMDHLFSNKELAIKFLLALRKWKAASYFRGFLGIGSHELVHHHEIFRENDKTSPFNVGNMIKMAPFSVEQMSAFFKLIDP…
	C1	PHALS_06691	LYVAK-55	NA-NA	129	MFFKLPAKCNEVVDLCGRWRRERLRGDINDSQKVWELKKIIKDAKMYSFPSDQLTLYVAKKSGSWLKTDDPDVTMLENDDVPIGIINKKENKMDPSYRVRNTVFGLPNEDAAADGEKPRASESTRSYG*
	C1	PHALS_10748	NA-NA	HVLVALP-75	556	MIASILSTGQHTVPSRLLTLYLARKGETTWMTDDEKLDDILRGDINKQKMKMRPSWKLDKMELFGPSFTPGDEEIHVLVALPSDQTGVTMVERGWTAKWVNEFRKNQLAPHQLPRLGELGDFIENELPEKITLHQEIYDTWLAKMTSESPEIMAKLFKIDNLKQCVNFLFRIGSRIVYATDPGDSVESFISFWDDLIRNVLNFVLHDIGKSDRNSIRSASTGSNWPDFLFIVNSVCVFRGMEEAPGEQMETPRRELFEKLVWSYGDAPYLFGYAAVGYEARLYAMTLVHDDVDAIELGVYDLKHLEGRFRLLLAILNVARLLRSLASLFRDLGVRVLLEPSCVVKCFPGALSHRAKDHVEAVYKVLEEHAIPNVDRLDHADQRLIYKPRGQEKRPANFV…
	C1	PHALS_11088	LGLEK-113	NA-NA	284	MDPADEVGDVFARVPTKEVIHELVKVPEAAVGVVNETLSTAQMVKEFHEQIVQTKRKRYVHLEMSSNKELALLQDLNIRVVPARSVPFASEDQTPEYVEDSIGNVLARKQLCVLGLEKDKNLLSAAIPGHDVDLVGRTDMLALPEMIALDVLVDDPVMALLTDFTGYWQFFWVSERHDNHATIQKVIISDSSTAFAVIKTLLAQSLSANAEISLPCFAEPVKRRKLVNVLPSISKGGESGICAAIERYYDIASVLGPDIEMARVLANQVARSISVLANYIKLF*
	C1	PHALS_12613	NA-NA	HALVVIP-30	300	MKEDQKLQAENSLMYVLEKNNMPNPQSRQIHALVVIPAKLQAASIKKQLRYKGMSTESVSQVLECVGAEFRQALTSEPLPSFFTEDEWKDLKDLNWRTNSRIHDGKVPTTSKGKSHIHEEEYAKVYIGNIFAYELEGLKRLNIQAIKWGSSYRDKGRGRTGEIVYVSNVSRRINQRLVAKQYNASTETLEKHLSPDYKADSKYHFYNGNQMESNLHEGIEATDFNDKLENVLSIQVSAFTVNIALGYVFVGKNDPDDTHTRYFYSNLTNTYVCSKSVSINSKADIRKKGDFENSVYGVG*
	C1	PHALS_13669	NA-NA	HVLVELP-154	477	MSANSSQFSIAEKRNLLSKITALSRELKALTPRASAASPSSALHTETDENGEDLSGLKAELCALEAEAGGRGRGGRWSTGRGYRGGRGSRGRGGFIRGSRLPDDDPVVLQLEAGNSNYADIKKMIGGEKMKATKTLQHWLYDKNKMPPPSTDQIHVLVELPTRAGAMVVYESGDLKKRFLFAHNVVAQGSQQDFVLILDQPTTYYIVDGVKPAYYDAKTILLTSPRRSIWYEFNKTNCRSCYMPVWSLKEILKCRELIYSDTPVAVVQDCFRRWGGIARYVLRFAQVGDQQVLLEKAMDIVDLDGLVNACGQLDANDAQVSNRLLHYRVNKIFDSEYFVFASKYVQQAVYKRLYKKDKRKLLEFIAASDGVVWRLVDDNNAYDDDDDIVEGEWDSEDED…
