# Supplementary material for: Genome analyses of the sunflower pathogen Plasmopara halstedii provide insights into effector evolution in downy mildews and Phytophthora
Source: BMC Genomics. 2015 Oct 5;16:741. doi: 10.1186/s12864-015-1904-7 (PMC4594904; doi:10.1186/s12864-015-1904-7)
Supplement: Additional file 21: — Candidate RxLR-like effectors of Pl. halstedii, predictions based on ORFs generated from the un-masked genome. (XLSX 11 kb) [file 12864_2015_1904_MOESM21_ESM.xlsx]

## Sheet: Sheet1
Confidence level	Scaffold	Co-ordinated and strand information	Strand	RxLR like motif	dEER like motif	RxLR like motif position	dEER like motif position	Cleavage site	Sequence length	Sequence
AAA	>Scaffold_1651	[244270-244650]	FORWARD	RLLR	EER	RLLR:42	EER:55	25	127	MRRFSAIIMISMTFIVTLEVLSHGTPTEASKLDTKQKTKPRKRLLRSVTTADQDKEERGIFSSKTLERLSNHAENAGMFKLSRWLLHKFWLKSNETPQTLYQRNGWVGXXXXTMWFSSSVLACSARL
AAA	>Scaffold_1844	[1364-957]	REVERSE	RFLR	EER	RFLR:50	EER:62	22	136	MLFAFIFVIMSVAVSGNISYAITATQVQQTLALSERSLEAFDLAKTSEARRFLRSRELDAVKEERVSSKMDFIPESEFSSKVLKAIKKSNKEHNNAFMLSRKPKTPLSKSRFKREVLVDAVFDKLNNLKLDYPNRP
AAA	>Scaffold_2061	[813177-812893]	REVERSE	RNLR	EER	RNLR:25	EER:54	23	95	MRIRLLLIASVCLFAKCHIAFGMVNRNLRATLDSAEDLQTHTSTSTNAEKGKFDEERSQASKKAVNVVKENLSSFSSISFFDGAFGKTPRISSVS
AAA	>Scaffold_323	[2117123-2117551]	FORWARD	RFLR	EER	RFLR:49	EER:70	22	143	MMFLRILLVASIVMLVDLTTTFTPIASHFVASSSAMASTDTVQTAGSTRRFLRSSNMTAKSQHKSSESRHEERDGLIRTVGSYLNKIFGFRHRNLDEILADYPLVYRSFILIPEHNVKHFMYNYGFKTNKDVNKHKKCFPLCY
AAA	>Scaffold_350	[278618-278935]	FORWARD	RNLR	EER	RNLR:25	EER:54	23	106	MRVCLLLTALVCFSANCHIALGTVNRNLRASTDSVEVMPTHTLTTINAEKEKIDEERIGGDQVLNGVKQAVKKIPLLFHSFLFYCRIQNMSMYNQVHFSIFSKMER
AAA	>Scaffold_42	[162691-163440]	FORWARD	RQLR	EER	RQLR:44	EER:61	27	250	MRVPAFFFILHLFLFAALILLVDVLAALSTTTQTLRDNQRDATDRQLRAQDSRPKKRVIGDEERMRPKEISDHLNASYFHLLTSPTRPIQDHIEYPFFPTNLGEEHTQYKLTIDFVAQMETILAYRDKHTKNGLIRDFCAARKSMNTRKFGYNDDVQVYIVSYDNILSAMSTNDILRLKPLHNKTDNIARVAYLLITRAGVGQAQSRLHLPTENISDPLHSRKVRQGSIEGNPSRKQCTSGSSEQHFRLL
AAA	>Scaffold_470	[131176-130181]	REVERSE	RQLR	EER	RQLR:35	EER:52	23	332	MRVPAFSFILHLFAATSLLGSAFHHDSNSSKHSANRQLRAQDSRAKTKVIGDEERMIKFPFNLNVPEPTRSIEIPLALHLLSEVRGQQGITTSAGPSQIRNNDLLHHPLVAQMRTVVAEPHSEQTILKLIQDFNTAWNSIHGGMHVHVKPSSHISQLNPYILKILTIALRLKSEHRAGIEKDSWISTVNDLISFGFTRKEVEVLLRTAGNNDVEGYMASYDQMMSAMPTENILNFMDLNFGTTLTTFDVNFARRSVELLASIAKIVGQARLPDRSAAWGTALDMWFQIENVETDPERVRCTSKYIETAVLNVYSILTTRSKNSNRKNNMRNG
AAA	>Scaffold_484	[167066-167479]	FORWARD	RQLR	EER	RQLR:42	EER:59	28	138	MRVPAFSSILHLFAAMGLLVDVLGALSHTTQTLHNNQRNATDRQLRAQDSRAKKKVIGDEERVYKFPFDLNKVPPLSPTRLIDIPPEFQLHPVVRGQQEATTSEVDSSFVDKMETILAETDKQTLKGLLKISALLGTI
AAA	>Scaffold_526	[87499-86192]	REVERSE	RQLR	EER	RQLR:42	EER:61	26	436	MRVPTFYFMLHSLAAMVLVINVSAAFSVSTQTFQSNKREPTGRQLRTQDSQAQKQKQTIDDEERIPRCRLQSPLSDTFSRTGLSTVITQQTAKKSRIFRNSGHQQTQPWSKNQYSKFLDNMQSTIDETQLDTMRNLWSTFLKNKAILEQKKPVDIPFPDKTDSLNPYIRLALYTALKLQPKEGKIVKNSVDMQFHLNELVRYGFTRDEVEVIFRTAGYGDFNVLPVLRSYDDLWFDLVSKDNVKLLSLYPDSTFLPEQLKSFKDIRAANFIANGRKPKRFEFDTSPVDTTFILLSWMPLLKQWIRTYYSRQRVQKILEDAEIEKNEVQRILGLYGELVRKMQTWLLGSLDEGKVVNKFAVENDKRVANLASSTPGDPHSTEKLTKLFSKWISHGFSRKK…
AAA	>Scaffold_54	[416821-417207]	FORWARD	RNLR	EER	RNLR:25	EER:54	23	129	MRIRLLLTASVCLFAKCHIAFGMVNRNLRATLDNAEVLQTHTSTSTNAEKGKFDEERSEASKKAVNVVKLVAEKIFPPFQAYPFITTPLEKLHVYQAKLIHDQREGKVTSKEASKLFLQWSDAVPHDKV
AAA	>Scaffold_63	[562-882]	FORWARD	RQLR	EER	RQLR:42	EER:59	26	107	MSVPAISFILQLLVAMILHVDVLVALSTTTQTLQNNQRNATDRQLRAQDSRAERKVVGDEERGQKLPFDFDLNWPPPTSASEAFDFLLHPGVRGQQGTSTSAGPSQL
AAA	>Scaffold_650	[1036562-1036972]	FORWARD	RELR	EER	RELR:42	EER:59	25	137	MRVPAFSFMLHLFAVMILLFDVLAALSTTAQTLQNNEQDATDRELRTQDSGAKEEVVDDEERMQFHEQPILEFHLSSWSTEPLKNHVELSHFPTTSAEPSQLYFDFLNQMTTVLTDTSKTTTATLMQKAKKVSESLK
AAA	>Scaffold_658	[1524062-1523634]	REVERSE	RLLR	EDR	RLLR:46	EDR:79	23	143	MLRRSALILAVATMATIGSGSARVSDTTSTSSAYLMTTNPTATEGNRLLRGASANDASKVPVYHYPPEQDERSKKAPFIEDRLNEELTNPEYVNRLYERWYSEGLSSNEVALGLDQIDNQEVQETYQNLGLGYREYIDWRNSM
AA	>Scaffold_292	[1165417-1165710]	FORWARD	INLR	EER	INLR:39	EER:57	21	98	MRFPYILLLVVVVAFISIRCCIILGVSQNQQYTKLWLACINLRRNQRKKSSSNDTDDEERFVIVPTGMKFGLHKNRTFHSLFNNVVHKVYNSWLCGNK
	Present in repeat regions
