# Supplementary material for: Genome analyses of the sunflower pathogen Plasmopara halstedii provide insights into effector evolution in downy mildews and Phytophthora
Source: BMC Genomics. 2015 Oct 5;16:741. doi: 10.1186/s12864-015-1904-7 (PMC4594904; doi:10.1186/s12864-015-1904-7)
Supplement: Additional file 22: — Proteins with positive score for WY-fold hidden Markov model. (XLSX 13 kb) [file 12864_2015_1904_MOESM22_ESM.xlsx]

## Sheet: Sheet1
Supplementary File 21- Proteins with positive score for WY-fold hidden Markov model
Protein ID	HMM Score	E-Value	No. Domains
PHALS_07224	94.6	5e-25	3
PHALS_06622	89.2	2.2e-23	7
PHALS_11147	82.5	2.2e-21	4
PHALS_07784	65.2	3.8e-16	4
PHALS_01226	58.3	4.4e-14	3
PHALS_14087	58	5.3e-14	3
PHALS_02261	57.2	9.2e-14	4
PHALS_12086	47.1	1e-10	3
PHALS_09952	47.1	1e-10	5
PHALS_12787	45.5	3.1e-10	3
PHALS_11710	39.4	2.2e-08	2
PHALS_01825	37.6	7.5e-08	2
PHALS_13687	36.6	1.5e-07	2
PHALS_12928	33.3	1.5e-06	3
PHALS_02591	32.6	2.4e-06	1
PHALS_12784	32.1	3.5e-06	3
PHALS_09955	31.4	5.3e-06	2
PHALS_13064*	31.1	6.9e-06	1
PHALS_03405	30.8	8.2e-06	2
PHALS_14435	30.5	1.1e-05	1
PHALS_01826	30.1	1.4e-05	2
PHALS_10788	29.7	1.8e-05	2
PHALS_14335	29	2.9e-05	3
PHALS_06641	27.9	6.1e-05	2
PHALS_05569	27.6	7.5e-05	2
PHALS_00793	27.3	9.4e-05	1
PHALS_12940	26.4	0.00017	2
PHALS_08371	25.8	0.00027	3
PHALS_05308	25.2	0.00041	1
PHALS_00620**	25	0.00046	1
PHALS_01049	24.8	0.00052	2
PHALS_08059	24.6	0.00062	1
PHALS_02754**	24.4	0.00069	1
PHALS_00247	24.1	0.00087	2
PHALS_08293**	23.6	0.0012	2
PHALS_00454**	22.7	0.0023	1
PHALS_07811	22.6	0.0024	1
PHALS_10307	20.7	0.0089	1
PHALS_08450*	20.3	0.01	2
PHALS_08225	20	0.011	1
PHALS_11707	19.6	0.013	2
PHALS_01668	19.3	0.014	1
PHALS_03452	19.3	0.014	3
PHALS_12456	19.3	0.015	1
PHALS_12022	18.1	0.022	1
PHALS_13070	17.8	0.024	1
PHALS_08448	17.2	0.029	1
PHALS_08214	16.9	0.032	1
PHALS_03026	15.3	0.055	1
PHALS_01927	15.2	0.057	1
PHALS_11287	14.9	0.063	1
PHALS_02228*	14.8	0.064	1
PHALS_14421	14.5	0.072	1
PHALS_02199	14.1	0.084	1
PHALS_13733	13.2	0.11	2
PHALS_07547	13	0.12	1
PHALS_04060	12.8	0.13	2
PHALS_01015	12.1	0.16	3
PHALS_07546	12.1	0.16	1
PHALS_03656	11.8	0.18	1
PHALS_11333	10.9	0.25	1
PHALS_02489	10.8	0.25	1
PHALS_08201	10.6	0.26	1
PHALS_02139	10.6	0.27	2
PHALS_02683*	10.5	0.27	1
PHALS_03730	10.3	0.3	1
PHALS_03940	10.2	0.31	1
PHALS_07028*	10.1	0.32	1
PHALS_05597	9.1	0.44	2
PHALS_07887*	9.1	0.45	1
PHALS_06283	8.7	0.52	1
PHALS_00905	8.3	0.59	2
PHALS_13264	8	0.65	1
PHALS_12351	7.5	0.78	2
PHALS_10618	7.4	0.8	1
PHALS_05070	7.2	0.83	3
PHALS_13800	7.1	0.88	1
PHALS_13905	7.1	0.88	1
PHALS_10270	7	0.89	1
PHALS_04245	7	0.89	1
PHALS_11539	6.8	0.96	1
PHALS_02921	6.5	1.1	1
PHALS_05431	6.3	1.1	1
PHALS_03944	6.2	1.2	1
PHALS_06509	6.2	1.2	1
PHALS_05731	6	1.2	1
PHALS_06993	5.8	1.3	1
PHALS_08894	5.8	1.4	1
PHALS_03841	5.8	1.4	1
PHALS_12660	5.4	1.5	1
PHALS_03760	5.2	1.7	1
PHALS_07078	5	1.7	1
PHALS_11671**	5	1.8	1
PHALS_14490	4.9	1.8	1
PHALS_01963	4.7	1.9	1
PHALS_06251	4.4	2.1	1
PHALS_10069**	4.3	2.2	2
PHALS_04252	4.3	2.2	1
PHALS_00465*	4	2.4	1
PHALS_06381*	4	2.4	1
PHALS_08481	3.4	3	1
PHALS_08341	3.2	3.3	1
PHALS_11963	3	3.4	1
PHALS_02382	2.7	3.8	1
PHALS_09861	2.7	3.9	1
PHALS_04452	2.5	4.1	1
PHALS_11621	2.4	4.2	1
PHALS_03217	2.4	4.3	1
PHALS_12010	2.3	4.5	1
PHALS_05760	2.2	4.5	1
PHALS_13827	2.2	4.5	1
PHALS_01054	2	4.8	1
PHALS_04724	2	4.9	1
PHALS_10308	1.9	5	1
PHALS_00100**	1.7	5.4	1
PHALS_04854	1.7	5.4	1
PHALS_06824	1.4	6	1
PHALS_05410	1.4	6	1
PHALS_00048	1.3	6.1	1
PHALS_11756	1.3	6.1	1
PHALS_04862	1.3	6.2	1
PHALS_01117	1.2	6.3	1
PHALS_12349	1.1	6.5	1
PHALS_02119	1.1	6.5	1
PHALS_14326	1.1	6.7	1
PHALS_04241	1	6.9	1
PHALS_03219	0.9	7.1	1
PHALS_11093	0.4	8.3	1
PHALS_14889	0.4	8.4	1
PHALS_03220	0.3	8.5	1
PHALS_04312**	0.3	8.8	1
PHALS_00639	0.1	9.3	1
*Proteins containing secretory signal peptide
**Proteins containing secretory signal peptide and RXLR/EER-like motifs
