# Supplementary material for: Genome analyses of the sunflower pathogen Plasmopara halstedii provide insights into effector evolution in downy mildews and Phytophthora
Source: BMC Genomics. 2015 Oct 5;16:741. doi: 10.1186/s12864-015-1904-7 (PMC4594904; doi:10.1186/s12864-015-1904-7)
Supplement: Additional file 24: — Three orthologs of candidate RxLR-like proteins among the downy mildew and Phytophthora spp. genomes. (XLSX 32 kb) [file 12864_2015_1904_MOESM24_ESM.xlsx]

## Sheet: Sheet1
Ortholog count	Hy. arabidopsidis	Pl. halstedii	Ph. sojae	Ph. capsici	Ph. ramorum	Ph. infestans	Ph. infestans Gene Annotations
1	HpaP803370	PHALS_03692	Pso_533029	Pca_508923	Prm_84933	PITG_04668T0	Polysaccharide lyase, putative
2	HpaP808196	PHALS_07128	Pso_520326	Pca_558196	Prm_76705	PITG_13007T0	Putative uncharacterized protein
3	HpaP813904	PHALS_05912	Pso_361266	Pca_101423	Prm_75817	PITG_09585T0	Secreted RxLR effector peptide protein, putative
