# Supplementary material for: Genome analyses of the sunflower pathogen Plasmopara halstedii provide insights into effector evolution in downy mildews and Phytophthora
Source: BMC Genomics. 2015 Oct 5;16:741. doi: 10.1186/s12864-015-1904-7 (PMC4594904; doi:10.1186/s12864-015-1904-7)
Supplement: Additional file 26: — Gene expression values of down-regulated candidate RxLR-like proteins and CRNs of Pl. halstedii. (XLSX 65 kb) [file 12864_2015_1904_MOESM26_ESM.xlsx]

## Sheet: RXLR down.tsv
RxLR
ID	Spores	Infection	Sporulation	Cluster	Ratio
PHALS_11256	6.2458	1.46276	6.24733	DOWN	4.26987
PHALS_13994	5.92202	1.46276	5.90863	DOWN	4.03937
PHALS_04907	5.66151	1.46276	5.65012	DOWN	3.86264
PHALS_01654	6.0715	1.61477	6.07138	DOWN	3.75992
PHALS_05188	5.21176	1.46276	5.25305	DOWN	3.56296
PHALS_11299	5.21176	1.46276	5.20513	DOWN	3.55842
PHALS_00045	5.12808	1.46276	5.09787	DOWN	3.4851
PHALS_12665	5.0941	1.46276	5.08509	DOWN	3.47636
PHALS_11793	5.08209	1.46276	5.1058	DOWN	3.47431
PHALS_05046	5.0715	1.46276	5.09946	DOWN	3.46707
PHALS_10903	5.00785	1.46276	4.99572	DOWN	3.41526
PHALS_11942	4.89739	1.46276	4.90045	DOWN	3.34804
PHALS_03597	4.81634	1.46276	4.81595	DOWN	3.29236
PHALS_10069	5.24446	1.61477	5.24302	DOWN	3.24692
PHALS_07128	4.72661	1.46276	4.73439	DOWN	3.23129
PHALS_03937	5.17689	1.61477	5.19475	DOWN	3.20597
PHALS_11343	4.68354	1.46276	4.6823	DOWN	3.201
PHALS_12002	4.66353	1.46276	4.68442	DOWN	3.18817
PHALS_01158	4.67157	1.46276	4.65662	DOWN	3.18344
PHALS_11671	4.66353	1.46276	4.64142	DOWN	3.17305
PHALS_05175	5.17548	1.61477	5.12154	DOWN	3.17169
PHALS_14228	4.64324	1.46276	4.63486	DOWN	3.16856
PHALS_00444	5.0715	1.61477	5.07866	DOWN	3.1407
PHALS_07899	5.0593	1.61477	5.12622	DOWN	3.13315
PHALS_08011	5.02834	1.61477	5.00931	DOWN	3.10219
PHALS_14517	4.53507	1.46276	4.53501	DOWN	3.1003
PHALS_02610	4.50839	1.46276	4.51132	DOWN	3.08211
PHALS_02352	4.52844	1.46276	4.49932	DOWN	3.07591
PHALS_10374	4.91442	1.61477	4.95063	DOWN	3.04343
PHALS_14139	4.91103	1.61477	4.90227	DOWN	3.0359
PHALS_02339	4.41812	1.46276	4.41246	DOWN	3.01653
PHALS_13123	4.4013	1.46276	4.41246	DOWN	3.0089
PHALS_12412	4.37201	1.46276	4.37882	DOWN	2.98887
PHALS_03247	4.78149	1.61477	4.80039	DOWN	2.9611
PHALS_03851	4.31927	1.46276	4.3309	DOWN	2.95281
PHALS_09153	4.31671	1.46276	4.30082	DOWN	2.9402
PHALS_08022	4.74196	1.61477	4.77276	DOWN	2.93662
PHALS_02182	4.29606	1.46276	4.28414	DOWN	2.9288
PHALS_05359	4.16271	1.46276	4.16166	DOWN	2.84507
PHALS_02306	4.62266	1.61477	4.5858	DOWN	2.83991
PHALS_09481	4.13391	1.46276	4.1371	DOWN	2.8261
PHALS_10439	4.12808	1.46276	4.1184	DOWN	2.8155
PHALS_12275	4.4926	1.61477	4.4848	DOWN	2.77737
PHALS_03455	4.02834	1.46276	4.12154	DOWN	2.75393
PHALS_14973	3.98707	1.46276	3.9664	DOWN	2.71158
PHALS_10728	3.93794	1.46276	4.00423	DOWN	2.69212
PHALS_14626	4.32437	1.61477	4.30909	DOWN	2.66855
PHALS_00776	3.86971	1.46276	3.93112	DOWN	2.64548
PHALS_06381	3.86622	1.46276	3.86163	DOWN	2.63996
PHALS_12475	3.86271	1.46276	3.86163	DOWN	2.63996
PHALS_15074	4.2458	1.61477	4.24446	DOWN	2.62853
PHALS_02553	3.7981	1.46276	3.8691	DOWN	2.59653
PHALS_13700	3.78334	1.46276	3.78071	DOWN	2.58464
PHALS_09154	4.19094	1.61477	4.15556	DOWN	2.57347
PHALS_09799	6.73478	2.61477	6.71948	DOWN	2.56982
PHALS_11574	3.7759	1.46276	3.75269	DOWN	2.56548
PHALS_09203	4.13682	1.61477	4.14943	DOWN	2.56187
PHALS_03907	3.74577	1.46276	3.77276	DOWN	2.56075
PHALS_08556	4.05008	1.61477	4.05427	DOWN	2.50815
PHALS_11761	4.00308	1.61477	4.0278	DOWN	2.47905
PHALS_08596	3.99989	1.61477	3.96291	DOWN	2.45417
PHALS_14199	3.55475	1.46276	3.58125	DOWN	2.43017
PHALS_03210	3.46049	1.46276	3.47748	DOWN	2.36572
PHALS_05912	3.8486	1.61477	3.81981	DOWN	2.36555
PHALS_07066	3.46512	1.46276	3.45779	DOWN	2.36388
PHALS_09247	3.80907	1.61477	3.81207	DOWN	2.3589
PHALS_12609	3.74196	1.61477	3.77674	DOWN	2.31734
PHALS_00465	3.41812	1.46276	3.38144	DOWN	2.31168
PHALS_06173	3.40853	1.46276	3.38144	DOWN	2.31168
PHALS_06159	3.70328	1.61477	3.6436	DOWN	2.25643
PHALS_12033	3.30384	1.46276	3.28972	DOWN	2.24898
PHALS_04402	3.59757	1.61477	3.61721	DOWN	2.22792
PHALS_15137	3.57632	1.61477	3.57669	DOWN	2.21476
PHALS_06605	3.235	1.46276	3.20955	DOWN	2.19417
PHALS_04778	6.9931	3.19973	7.02738	DOWN	2.18553
PHALS_08292	3.21863	1.46276	3.19178	DOWN	2.18202
PHALS_00953	5.68354	2.61477	5.65121	DOWN	2.16127
PHALS_03160	3.12808	1.46276	3.11212	DOWN	2.12756
PHALS_03762	7.60624	3.61476	7.58239	DOWN	2.09762
PHALS_10323	3.38917	1.61477	3.3762	DOWN	2.09083
PHALS_13540	3.0377	1.46276	3.0411	DOWN	2.07668
PHALS_10570	7.48749	3.61476	7.48754	DOWN	2.07136
PHALS_00554	3.05623	1.46276	3.0278	DOWN	2.06992
PHALS_13548	3.36459	1.61477	3.339	DOWN	2.06779
PHALS_12807	3.01892	1.46276	3.05427	DOWN	2.06385
PHALS_13543	2.99989	1.46276	3.0211	DOWN	2.05084
PHALS_14761	3.01892	1.46276	2.99401	DOWN	2.04682
PHALS_11226	2.96762	1.46276	2.98027	DOWN	2.02878
PHALS_06831	7.33485	3.61476	7.3248	DOWN	2.02636
PHALS_06206	2.96762	1.46276	2.95941	DOWN	2.02317
PHALS_05224	2.91442	1.46276	2.92396	DOWN	1.99241
PHALS_06696	6.391	3.19973	6.36633	DOWN	1.98965
PHALS_14294	2.9346	1.46276	2.90954	DOWN	1.98907
PHALS_00328	3.19094	1.61477	3.19178	DOWN	1.9761
PHALS_14607	2.9545	1.46276	2.86537	DOWN	1.95888
PHALS_02281	7.05815	3.61476	7.03778	DOWN	1.94695
PHALS_00083	5.05162	2.61477	5.0444	DOWN	1.9292
PHALS_13917	5.03614	2.61477	5.03114	DOWN	1.92413
PHALS_14560	5.01892	2.61477	5.05591	DOWN	1.91945
PHALS_01071	6.14333	3.19973	6.12856	DOWN	1.91534
PHALS_12677	4.98868	2.61477	4.98544	DOWN	1.90665
PHALS_03535	4.86095	2.61477	4.90227	DOWN	1.85904
PHALS_09582	2.65545	1.46276	2.64795	DOWN	1.81024
PHALS_13198	2.64732	1.46276	2.73234	DOWN	1.80981
PHALS_00100	2.63093	1.46276	2.67379	DOWN	1.7986
PHALS_10486	5.72854	3.19973	5.78565	DOWN	1.79032
PHALS_07563	6.48007	3.61476	6.4615	DOWN	1.78753
PHALS_10615	2.67157	1.46276	2.61276	DOWN	1.78618
PHALS_08153	4.69541	2.61477	4.66952	DOWN	1.78583
PHALS_13385	2.85214	1.61477	2.85787	DOWN	1.76629
PHALS_08166	2.58059	1.46276	2.5858	DOWN	1.76419
PHALS_05601	2.59757	1.46276	2.56753	DOWN	1.75526
PHALS_03414	5.58486	3.19973	5.56062	DOWN	1.73784
PHALS_03798	2.51957	1.46276	2.44284	DOWN	1.67002
PHALS_11814	4.38917	2.61477	4.339	DOWN	1.65942
PHALS_15465	4.28562	2.61477	4.27854	DOWN	1.6363
PHALS_14707	2.41812	1.46276	2.39185	DOWN	1.63516
PHALS_12352	5.90848	3.61476	5.89771	DOWN	1.63156
PHALS_01274	2.37939	1.46276	2.43278	DOWN	1.62664
PHALS_06659	11.0262	6.82422	11.0121	DOWN	1.61368
PHALS_14799	2.34964	1.46276	2.36037	DOWN	1.6063
PHALS_07598	5.79993	3.61476	5.78565	DOWN	1.60056
PHALS_01881	9.28595	5.86269	9.27256	DOWN	1.58162
PHALS_00006	2.37939	1.46276	2.29528	DOWN	1.56914
PHALS_04613	7.48264	4.78469	7.47258	DOWN	1.56177
PHALS_07805	2.27775	1.46276	2.50173	DOWN	1.55715
PHALS_04016	2.50164	1.61477	2.56753	DOWN	1.54923
PHALS_08554	5.56881	3.61476	5.58011	DOWN	1.54057
PHALS_15190	2.25653	1.46276	2.2387	DOWN	1.53046
PHALS_10416	7.06808	4.61477	7.05509	DOWN	1.52881
PHALS_06446	2.2458	1.46276	2.20365	DOWN	1.5065
PHALS_08551	2.235	1.46276	2.1798	DOWN	1.4902
PHALS_13603	4.71887	3.19973	4.70754	DOWN	1.47123
PHALS_05151	7.80725	5.3152	7.79549	DOWN	1.46664
PHALS_03525	2.17971	1.46276	2.14328	DOWN	1.46523
PHALS_05399	4.68751	3.19973	4.66737	DOWN	1.45868
PHALS_07551	6.36645	4.42212	6.36897	DOWN	1.43968
PHALS_03305	8.12388	5.70223	8.10719	DOWN	1.42176
PHALS_14458	6.53451	4.61477	6.53794	DOWN	1.416
PHALS_03961	3.68751	2.61477	3.69076	DOWN	1.41026
PHALS_04602	3.67956	2.61477	3.66523	DOWN	1.40174
PHALS_11283	3.67157	2.61477	3.66523	DOWN	1.40174
PHALS_13263	4.4628	3.19973	4.4848	DOWN	1.39474
PHALS_08509	6.16698	4.42212	6.17905	DOWN	1.39457
PHALS_12981	5.42646	3.93669	5.44784	DOWN	1.37843
PHALS_01512	3.58911	2.61477	3.63047	DOWN	1.37263
PHALS_10118	1.99989	1.46276	2.05427	DOWN	1.3672
PHALS_06881	4.36459	3.19973	4.42012	DOWN	1.36405
PHALS_00318	6.52401	4.78469	6.51311	DOWN	1.36124
PHALS_01263	4.34964	3.19973	4.36303	DOWN	1.35938
PHALS_11540	1.97413	1.46276	1.98716	DOWN	1.34959
PHALS_12922	5.52179	4.19973	5.48237	DOWN	1.30541
PHALS_02416	4.17124	3.19973	4.17378	DOWN	1.30362
PHALS_00620	3.29346	2.61477	3.34437	DOWN	1.25956
PHALS_12110	3.33453	2.61477	3.28414	DOWN	1.256
PHALS_07335	4.0126	3.19973	4.02446	DOWN	1.25405
PHALS_09538	6.11562	4.93669	6.14328	DOWN	1.23881
PHALS_01415	1.80907	1.46276	1.8275	DOWN	1.23675
PHALS_02506	4.4371	3.61476	4.43278	DOWN	1.2263
PHALS_02189	3.19094	2.61477	3.19773	DOWN	1.22036
PHALS_00082	8.64247	7.10662	8.65175	DOWN	1.21612
PHALS_14913	4.75903	3.93669	4.81207	DOWN	1.20889
PHALS_08293	3.86971	3.19973	3.84656	DOWN	1.20215
PHALS_10131	4.29085	3.61476	4.30358	DOWN	1.18703
PHALS_07170	1.9346	1.61477	1.91677	DOWN	1.18703
PHALS_02896	4.96925	4.19973	4.96291	DOWN	1.18172
PHALS_00248	1.68751	1.46276	1.69918	DOWN	1.15365
PHALS_02675	6.58059	5.78469	6.61554	DOWN	1.13759
PHALS_12811	4.10156	3.61476	4.1184	DOWN	1.13467
PHALS_09229	1.62266	1.46276	1.63047	DOWN	1.10931
PHALS_14448	6.71839	6.19973	6.7143	DOWN	1.083
PHALS_03376	4.78334	4.42212	4.75471	DOWN	1.07521
PHALS_07539	1.7343	1.61477	1.71586	DOWN	1.0626
PHALS_04524	5.06541	4.78469	5.06408	DOWN	1.05839
PHALS_13767	6.62266	6.3152	6.61721	DOWN	1.04782
PHALS_09297	1.57203	1.46276	1.52084	DOWN	1.0397
PHALS_06526	4.06846	3.93669	4.05427	DOWN	1.02987
PHALS_02315	1.51957	1.46276	1.50173	DOWN	1.02664
PHALS_05247	1.53727	1.46276	1.50173	DOWN	1.02664
PHALS_14834	2.67157	2.61477	2.67379	DOWN	1.02172
PHALS_06884	3.26186	3.19973	3.22711	DOWN	1.00856
CRNs
ID	Spores	Infection	Sporulation	Cluster	Ratio
PHALS_07261	5.76655	1.46276	5.84277	DOWN	3.94224
PHALS_05878	4.9725	1.46276	4.95063	DOWN	3.38444
PHALS_08016	4.9479	1.46276	4.95415	DOWN	3.38257
PHALS_03275	4.79626	1.46276	4.79648	DOWN	3.27891
PHALS_13011	4.70915	1.46276	4.7117	DOWN	3.21935
PHALS_01317	4.70719	1.46276	4.70545	DOWN	3.21683
PHALS_06214	4.98707	1.61477	5.06081	DOWN	3.08842
PHALS_00338	4.8732	1.61477	4.8635	DOWN	3.01189
PHALS_04346	4.38429	1.46276	4.36831	DOWN	2.98634
PHALS_13669	4.22684	1.46276	4.2387	DOWN	2.88963
PHALS_03103	4.19652	1.46276	4.24158	DOWN	2.8689
PHALS_13128	4.4371	1.61477	4.46767	DOWN	2.74783
PHALS_04704	3.98061	1.46276	4.05099	DOWN	2.7213
PHALS_07437	3.88707	1.46276	3.87283	DOWN	2.64761
PHALS_12351	3.74957	1.46276	3.77674	DOWN	2.56335
PHALS_07449	3.71499	1.46276	3.74459	DOWN	2.53971
PHALS_11088	3.67956	1.46276	3.67379	DOWN	2.51154
PHALS_04382	3.56773	1.46276	3.5858	DOWN	2.43904
PHALS_09051	3.61851	1.61477	3.62606	DOWN	2.24089
PHALS_11087	3.29346	1.46276	3.27291	DOWN	2.23749
PHALS_12823	3.157	1.46276	3.16166	DOWN	2.15824
PHALS_11315	3.02521	1.46276	2.98027	DOWN	2.03743
PHALS_07200	2.89396	1.46276	2.93112	DOWN	1.97842
PHALS_10748	4.98868	2.61477	4.9664	DOWN	1.89937
PHALS_03467	6.0299	3.19973	6.0477	DOWN	1.8845
PHALS_01565	4.75336	2.61477	4.77674	DOWN	1.81789
PHALS_00865	4.52179	2.61477	4.50893	DOWN	1.72441
PHALS_00914	2.42764	1.46276	2.43278	DOWN	1.65963
PHALS_03361	4.24849	2.61477	4.20955	DOWN	1.60991
PHALS_05630	5.34085	3.61476	5.35106	DOWN	1.47751
PHALS_05354	4.58059	3.19973	4.56983	DOWN	1.42819
PHALS_08610	6.31863	4.61477	6.30013	DOWN	1.36521
PHALS_06969	6.15054	4.61477	6.17	DOWN	1.3328
PHALS_07584	1.88015	1.46276	1.90227	DOWN	1.28534
